# Supplementary material for: DNA metabarcoding using nrITS2 provides highly qualitative and quantitative results for airborne pollen monitoring
Source: Sci Total Environ. 2022 Feb 1;806:150468. doi: 10.1016/j.scitotenv.2021.150468 (PMC8651626; doi:10.1016/j.scitotenv.2021.150468)
Supplement: Supplementary file 2 — Supplementary tables [file mmc2.xlsx]

## Sheet: Table of contents
DNA metabarcoding using nrITS2 provides highly qualitative and quantitative results for airborne pollen monitoring
		Marcel Polling, Melati Sin, Letty A. de Weger, Arjen G.C.L. Speksnijder, Mieke J.F. Koenders, Hugo de Boer, Barbara Gravendeel
			Supporting Information (2/2)
Table of contents:
Table S1	Read, OTU and sample counts after filtering for trnL and nrITS2
Table S2	Idenitity and abundance of OTU's trnL
Table S3	TrnL sequence average read counts and relative read abundance per sample
Table S4	Idenitity and abundance of OTU's nrITS2
Table S5	nrITS2 sequence average read counts and relative read abundance per sample

## Sheet: Table S1
Table S1. Read, OTU and sample counts after filtering
	nrITS2			trnL
Filtering step	reads	OTUs	Samples	reads	OTUs	Samples
Raw data	7533375		51*	8584785		58
Merged and demultiplexed	7409641			7855880
Clustering		1329			626
Removal of OTUs with ID <90%		1106			271
Leakage removal*	7392223			7717079
Removal OTUs with <10 reads, aggregating OTUs with same taxonomic assignment	7391979	393		7715474	214
Removal of PCR replicates with <3,000 reads	7389579	390	36 + 12 single PCR rep	7704427		52 + 1 single PCR rep
Removal of OTUs only present in one PCR replicate per sample and samples with <2 PCR reps	6576188	231		7044944	146
Removal of suspected food contaminants	6422503	219		6810278	129
Removal of OTUs from algae, mosses, fungi	6395889	191		6809072	98
FINAL	6395889	191	36 + 12†	6787445	98	52 + 1†
Per sample	52,775 ± 4,671	14.4 ± 1.7		46,784 ± 4,241	11.8 ± 1.0
* for nrITS2, 7 samples did not produce any DNA after the two PCR steps and these were not used for sequencing
† For nrITS2, 12 samples only had one PCR replicate left after the filtering steps, while this was one sample in the trnL dataset

## Sheet: Table S2
Table S2. Idenitity and abundance of OTU's trnL
OTU	Total read count	best_id_local_db	best_id_NCBI	cover	order	family	subfamily	tribe	genus/subg.	species	maxid	scientific rank	OTU sequence	length of sequence
Otu001	1768884	1	1	100	Fagales	Betulaceae			Alnus		Alnus	genus	atcctgttttccgaaaacaaataaaacaaattgaagggttcataaagcgagactaaaaaag	61
Otu002	1009222	1	1	100	Rosales	Urticaceae			Urtica		Urtica dioica	species	atctggtgttataaaaacaagcgataaaaaaaag	34
Otu003	468808	1	1	100	Fabales	Fabaceae	Faboideae		Medicago		Medicago falcata/sativa	genus	atccttctttccgaaaacaaataaataaaagttcagaaagttaaaatcaaaaaag	55
Otu004	446317	1	1	100	Fagales	Betulaceae			Betula		Betula	genus	atcctgttttccgaaaacaaataaaacaaatttaagggttcataaagtgagaataaaaaag	61
Otu005	390741	1	1	100	Poales	Poaceae	Pooideae				Pooideae	subfamily	atccgtgttttgagaaaacaaggaggttctcgaactagaatacaaaggaaaag	53
Otu006	368567	1	1	100	Cupressales	Taxaceae			Taxus		Taxus	genus	atccgtattataggaacaataattttattttctagaaaagg	41
Otu007	272264	1	1	100	Malpighiales	Salicaceae			Populus		Populus	genus	atcctatttttcgaaaacaaacaaaaaaacaaacaaaggttcataaagacagaataagaatacaaaag	68
Otu008	189420	1	1	100	Fagales	Fagaceae			Castanea		Castanea	genus	atcctattttacgaaaacaaataagggttcagaagaaagcgagaataaaaaaaag	55
Otu010	168920	1	1	100	Rosales	Cannabaceae			Humulus		Humulus	genus	atccggttttctgaaaacaaacaaggattcagaaagcaataataaaggg	49
Otu011	144351	1	1	100	Asterales	Asteraceae	Asteroideae	Anthemideae			Anthemideae	tribe	atcacgttttccgaaaacaaacaaaggttcagaaagcgaaaagaaaaaaaa	51
Otu012	135406	1	1	100	Cupressales	Cupressaceae	Cupressoideae		Chamaecyparis	Chamaecyparis lawsoniana	Chamaecyparis lawsoniana	species	atccgatttctagagacaacagtttcctttccgaaaaagg	40
Otu013	137845	0	1	100	Caryophyllales	Chenopodiaceae	Chenopodioideae	Atripliceae			Atripliceae	tribe	ctccttttgtcaaaagcaaaaaataaagattcagaaagcaacaataaaaaaag	53
Otu014	136014	1	1	100	Fagales	Betulaceae					Betulaceae	family	atcctgttttcccaaaacaaataaaacaaatttaagggttcataaagcgagaataaaaaag	61
Otu015	106035	1	1	100	Cupressales	Cupressaceae	Cupressoideae		Cupressus/Callitropsis		Cupressoideae (Cupressus/Callitropsis)	subfamily	atccgatttctagaaacaataggttcctttccgagaacgg	40
Otu016	100118	1	1	100	Poales	Poaceae	Pooideae	Poeae	Holcus		Holcus	genus	atccgtgttttgagaaaacaagggggttttccaactagaatacaaaggaaaag	53
Otu018	152021	1	1	100	Poales	Poaceae	Pooideae	Poeae			Poeae	tribe	atccgtgttttgagaaaacaagggggttctcgaactagaatacaaaggaaaag	53
Otu019	66077	1	1	100	Fagales	Fagaceae			Quercus		Quercus	genus	atcctattttacgaaaacaaataagggttcagaagaaagcaagaataaaaaaag	54
Otu020	55202	1	1	100	Equisetales	Equisetaceae			Equisetum		Equisetum	genus	attctatttag	11
Otu021	47338	1	1	100	Pinales	Pinaceae			Pinus		Pinus	genus	atccggttcatgaagacaatgtttcttctcctaagataggaaggg	45
Otu022	42618	1	1	100	Poales	Poaceae	Pooideae	Poeae	Phalaris		Phalaris	genus	atccgtattttgagaaaacaagggggttctcgaactagaatacaaaggaaaag	53
Otu023	48063	1	1	100	Lamiales	Plantaginaceae			Plantago		Plantago	genus	atcctgtcttctcaaaataaaggttcagaaagcgagaaaaagg	43
Otu025	51506	1	1	100	Poales	Poaceae	Pooideae	Aveneae			Poeae Chloroplast Group 1 (Aveneae type)	tribe	atccgtgttttgagaaaacaaaggggttctcgaatcgaactataatacaaaggaaaag	58
Otu026	31442	1	1	100	Caryophyllales	Chenopodiaceae	Chenopodioideae	Atripliceae	Atriplex		Atriplex	genus	ctccttttgtcaaaagcaaaaaagaaagattcagaaagcaagaataaaaaaag	53
Otu027	47221	1	1	100	Poales	Poaceae					PACMAD clade	family	atcccttttttgaaaaaacaagtggttctcaaactagaacccaaaggaaaag	52
Otu028	27575	1	1	100	Malvales	Malvaceae			Tilia		Tilia	genus	atcctattattttacgaaaaaaaaacaaaggttcagcaagcgagaataataaaaagaag	59
Otu029	32494	1	1	100	Cupressales	Cupressaceae					Cupressaceae (Chamaecyparis/Sequoioideae)	family	atccgatttctagagacaatagtttcctttccgagaaagg	40
Otu031	23446	1	1	100	Lamiales	Oleaceae					Oleaceae	family	atcctgttttcccaaaacaaaggttcagaaagaaaaaag	39
Otu032	31082	1	1	100	Asterales	Asteraceae					Asteraceae	family	atcacgttttccgaaaacaaacaaaggttcagaaagcgaaaataaaaaag	50
Otu034	22250	1	1	100	Rosales	Ulmaceae					Ulmaceae	family	atcctgttttatgaaaataagggttcataaagcgataataaaaaag	46
Otu037	16546	1	1	100	Poales	Poaceae	Pooideae	Poeae	Poa annua/infirma		Poa annua/infirma	species	atccatgttttgagaaaacaagggggttctcgaactagaatacaaaggaaaag	53
Otu038	14031	1	1	100	Fabales	Fabaceae	Faboideae		Trifolium		Trifolium	genus	atccttctttccgaaaacaaaataaaagttcagaaagttaaaataaaaaagg	52
Otu040	485	1	1	100	Rosales	Cannabaceae			Cannabis	Cannabis sativa	Cannabis sativa	species	atccggttttctgaaaacaaacaaggattcagaaagcaataataaaaaagaatag	55
Otu041	17384	1	1	100	Cupressales	Cupressaceae	Cupressoideae		Cupressus/Juniperus		Cupressoideae (Cupressus/Juniperus)	subfamily	atccgatttctagagacaatagtttcctttccgagaacgg	40
Otu042	11340	1	1	100	Poales	Poaceae	Pooideae	Hordeeae	Hordeum		Hordeum	genus	atccgtgttttgagaagggattctcgaactagaatacaaaggaaaag	47
Otu044	14173	1	1	100	Polypodiales	Athyriaceae			Athyrium		Athyrium sect. Athyrium	genus	atcttgtattattcggatgaatttcgggcgatgaggcga	39
Otu046	15387	1	1	100	Caryophyllales	Caryophyllaceae		Sperguleae	Spergularia		Spergularia	genus	ctccttttgtctccttttttcaaaagcaaaaataaaaaag	40
Otu048	12889	1	1	100	Ericales	Ericaceae			Calluna	Calluna vulgaris	Calluna vulgaris	species	atcctttttttcgcaaacaaacaaagattccgaaaggtaaaaaaaag	47
Otu050	10692	1	1	100	Caryophyllales	Polygonaceae	Polygonoideae	Rumiceae	Rumex		Rumex	genus	ctcctcctttccaaaaggaagaataaaaaag	31
Otu051	11193	1	1	100	Sapindales	Simaroubaceae			Ailanthus	Ailanthus altissima	Ailanthus altissima	species	atcctgttttacaagaataaataagggttcagaaagcaaaaaagggg	47
Otu053	9974	1	1	100	Brassicales	Brassicaceae					Brassicaceae	family	atcctgggttacgcgaacaaaccagagtttagaaagcgg	39
Otu054	1715	1	1	100	Poales	Poaceae	Arundinoideae	Molinieae	Phragmites	Phragmites australis	Phragmites australis	species	atcccttttttgaaaaaacaggtggttctcaaactagaacccaaagggaaag	52
Otu055	925	1	1	100	Malpighiales	Euphorbiaceae			Mercurialis	Mercurialis annua	Mercurialis annua	species	atccggttttccgaaaacaaacaaaggttcatatcataaagacagaataaaaaag	55
Otu058	9285	1	1	100	Poales	Juncaceae			Juncus		Juncus conglomeratus/effusus	species	atctttattttgataaaatttgtttttatagaaaaattcaaatcaaaaaa	50
Otu059	9391	1	1	100	Poales	Poaceae	Pooideae	Poeae	Alopecurus		Alopecurus bulbosus/geniculatus	genus	atccgtattttgagaaaaccagggggttctcgaactagaatacaaaggaaaag	53
Otu061	8152	1	1	100	Cupressales	Cupressaceae	Cupressoideae		Thuja		Thuja	genus	atctcgatttctagagaaagg	21
Otu062	7561	1	1	100	Polypodiales	Dryopteridaceae			Dryopteris		Dryopteris expanse/filix-mas	genus	atcttgtcttactcaaatgaatttcgggcgatgaggcga	39
Otu064	242	1	1	100	Fabales	Fabaceae	Papilionoideae				Papilionoideae	subfamily	atcctgttttccgaaaacaaagaagagttcagaaagcgagaataaaaaaag	51
Otu066	4755	1	1	100	Dipsacales	Adoxaceae			Sambucus		Sambucus	genus	atcctgttttccgaaaacaaacaaaggttcagaaagcgaaaataaaaaag	50
Otu069	3279	1	1	100	Rosales	Rosaceae					Rosaceae	family	atcccgttttatgaaaacaaacaagggtttcagaaagcgagaataaataaag	52
Otu071	6529	1	1	100	Caryophyllales	Chenopodiaceae	Chenopodioideae				Chenopodioideae	subfamily	ctccttttttcaaaagcaagaataaaaaaaaag	33
Otu072	5085	1	1	100	Fabales	Fabaceae	Faboideae		Lotus		Lotus	genus	atcctgctttacgaaaacaagggaaagttcagttaagaaagcgacgagaaaaatg	55
Otu074	4428	1	1	100	Caryophyllales	Caryophyllaceae		Sagineae	Sagina	Sagina procumbens	Sagina procumbens	species	ctcctttttttgtctccctttttcaaaagacaaaaaggattcagaaagcaagaataaaacag	62
Otu076	5233	1	1	100	Poales	Cyperaceae			Carex subgen. Carex		Carex subgen. Carex	subgenus	atcttctttttgagaaaaagaaatatataaaatatttcttatttcagataagaaataatattttttcttatctaatattaaa	82
Otu079	4923	1	1	100	Rosales	Rosaceae	Rosoideae		Potentilla		Potentilla	genus	atcccgttttatgaaaacaaacaaaggtttcagaaaccgagaataaataaag	52
Otu081	2823	1	1	100	Asterales	Asteraceae	Cichorioideae	Cichorieae			Crepidinae	tribe	atcacgttttccgaaaacaaacaaagattcagaaagcgaaaatcaaaaag	50
Otu083	108	1	1	100	Ranunculales	Ranunculaceae			Clematis		Clematis ternifolia/vitalba	genus	atccttttttcagaaaacaaaagggcttcagaaagcaagaataaaaaaaaaag	53
Otu085	2207	1	1	100	Apiales	Apiaceae	Apioideae				Apioideae	subfamily	atcctattttccaaaaacaaacaaaggcccagaaggtgaaaaaag	45
Otu090	1403	1	1	100	Rosales	Rosaceae	Amygdaloideae		Prunus		Prunus	genus	atcctgttttattaaaacaaacaagggtttcataaaccgagaataaaaaag	51
Otu094	88	1	1	100	Rosales	Urticaceae			Parietaria		Parietaria	genus	atccagttttatgaaaacaaacaagggttcagaaagcgataataaaaacagaaag	55
Otu096	1830	1	1	100	Caryophyllales	Polygonaceae					Polygonaceae	family	ctccttctttccaaaaggaagaaaaag	27
Otu097	1429	1	1	100	Poales	Poaceae	Pooideae	Poeae	Alopecurus	Alopecurus myosuroides	Alopecurus myosuroides	species	atccgtgttttgagaaaactagggggttcgcaaactagaatacaaaggaaaag	53
Otu100	2521	1	1	100	Asterales	Asteraceae	Cichorioideae		Scorzoneroides	Scorzoneroides autumnalis	Scorzoneroides autumnalis	species	atcacgttttccgaaaacacacaaaggttcagaaagcgaaaatcaaaaag	50
Otu101	2768	1	1	100	Solanales	Convolvulaceae					Convolvulaceae	family	atcctgttttccgaaaacaaacaaaagttcagaaaaaag	39
Otu107	6069	1	1	100	Cupressales	Cupressaceae	Taxodioideae		Cryptomeria	Cryptomeria japonica	Cryptomeria japonica	species	atcctatttatagagacaatagtttcctttccgagaaagg	40
Otu108	2337	1	1	100	Proteales	Platanaceae			Platanus	Platanus orientalis	Platanus orientalis	species	atcctgttttcagaaaacgagaaaaaaaaggaaag	35
Otu109	1483	1	1	100	Rosales	Elaeagnaceae			Hippophae		Hippophae	genus	atccagttttctgattcttaaaacaaacaagggttcagaaagcaatacaaag	52
Otu115	1705	1	1	100	Caryophyllales	Polygonaceae	Polygonoideae	Polygoneae			Polygoneae	tribe	ctccttctttccaaaaggaagacaaaag	28
Otu118	2259	1	1	100	Sapindales	Sapindaceae					Sapindaceae	family	atcctgttttacgagaataaaacaaaacaaacaagggttcagaaagcgagaaaag	55
Otu120	1061	1	1	100	NA	Cornaceae			Cornus		Cornus sanguinea/sericea	genus	atcctgttttccgaaaacaaacaaaagttcagaaagcgaaaataaaaaaag	51
Otu121	3169	1	1	100	Ranunculales	Ranunculaceae			Anemone		Anemone	genus	atccttatttcagaaaacaaaagggggttcagaaagcaagaataaaaaaag	51
Otu123	1170	1	1	100	Brassicales	Brassicaceae			Diplotaxis	Diplotaxis tenuifolia	Diplotaxis tenuifolia	species	atcctgggttacgcaaacaaaccagagtttagaaagcgg	39
Otu124	1855	1	1	100	Caryophyllales	Chenopodiaceae	Chenopodioideae	Atripliceae	Lipandra	Lipandra polysperma	Lipandra polysperma	species	ctccttttttcaaaagcaaaaaataaggattcagaaagcaagaataaaaaaaag	54
Otu125	264	1	1	100	Apiales	Araliaceae					Araliaceae	family	atcctgttttccgaaaacaaacaaaggttcagaaggcgaaaaaagg	46
Otu128	1782	1	1	100	Fagales	Myricaceae					Myricaceae	family	atccggttttctgaaaacaaataagggttcataaagcgagaatcaaaaag	50
Otu130	1467	1	1	100	Sapindales	Sapindaceae			Acer		Acer	genus	atcctgttttacgagaataaaacaaagcaaacaagggttcagaaagcgagaaaggg	56
Otu131	1811	1	1	100	Myrtales	Onagraceae			Epilobium	Epilobium obscurum	Epilobium obscurum	species	atcctattttacgaaaaccagcaccgggggtttagaaagcgataaaaaaaaag	53
Otu134	2639	1	1	100	Poales	Cyperaceae			Carex	Carex dioica	Carex dioica	species	atcttctttttgagaaaaagaaatatagaaaatatttcttatttcagataagaaagaataatatttcttatctaatattaaa	82
Otu135	1655	1	1	100	Caryophyllales	Chenopodiaceae	Chenopodioideae	Atripliceae	Chenopodiastrum	Chenopodiastrum murale	Chenopodiastrum murale	species	ctccttttgtcaaaagcaaaaaatactcaaaagaaaaaaataataaaaaagcaagaaaaaaaaag	65
Otu138	1498	1	1	100	Poales	Juncaceae			Juncus	Juncus inflexus	Juncus inflexus	species	atctttattttgataaaatttgtttttatagaaaaactcaaatcaaaaaa	50
Otu153	441	1	1	100	Caryophyllales	Polygonaceae	Polygonoideae	Persicarieae	Persicaria		Persicaria	genus	ctcctgctttcaaaaaggaaagaaaaaagg	30
Otu154	1357	1	1	100	Pinales	Pinaceae			Picea		Picea	genus	atccggttcatggagacaatagtttcttcttttattctcctaagataggaaggg	54
Otu162	5941	1	1	100	Ranunculales	Ranunculaceae			Clematis	Clematis brevicaudata	Clematis brevicaudata	species	atccttttttcagaaaacaaaagggcttcagaaagcaagaataaaaaaaaag	52
Otu165	969	1	1	100	Poales	Cyperaceae			Carex		Carex subgen. Vignea	subgenus	atcttctttttgagaaaaagaaatatataaaatatttcttatttcagataagaaagaataatatttcttatctaatattaaa	82
Otu168	983	0.98795	0.98795	100	Poales	Cyperaceae			Carex	Carex foliosissima	Carex foliosissima	species	atcttctttgttctcaaaaagaaatatataaaatatttcttatttcagataagaaataatattttttcttatctaatattaaa	83
Otu170	939	1	1	100	Rosales	Rosaceae			Filipendula	Filipendula ulmaria	Filipendula ulmaria	species	atcccgttttctgaaaacaaacacgggtttcagaaatccagaataaataaagtaaag	57
Otu176	177	1	1	100	Malpighiales	Hypericaceae			Hypericum		Hypericum	genus	atccggctttccgaaaacaaagcaaagaaagattcataaacagaaaaaaaag	52
Otu177	418	1	1	100	Cornales	Hydrangeaceae			Hydrangea		Hydrangea	genus	atcctgttttccgaaaacaaacaaaagttcagaaagcgaaaatcaaaaaag	51
Otu178	880	1	1	100	Rosales	Rosaceae	Rosoideae		Rubus	Rubus occidentalis	Rubus occidentalis	species	atcccgttttatgaaaacaaacaaaggtttcagaaagcgagaataaataaag	52
Otu190	331	1	1	100	Caryophyllales	Caryophyllaceae		Alsineae			Alsineae	tribe	ctccttaattgtctcctaaaaaaaacggattcaaaaagcaagaataaaaaag	52
Otu200	614	0	0.96	100	Ceratophyllales	Ceratophyllaceae			Ceratophyllum	Ceratophyllum demersum	Ceratophyllum demersum	species	atccttgatttgagaaaacaagggttccgaaatcgagaatcaaaaaatag	50
Otu205	355	1	1	100	Saxifragales	Cercidiphyllaceae			Cercidiphyllum	Cercidiphyllum japonicum	Cercidiphyllum japonicum	species	atcctgttttccgaaaacaaacacaagggttcagaaagcgagaataaaaaaag	53
Otu227	313	1	1	100	Lamiales	Lamiaceae			Glechoma	Glechoma hederacea	Glechoma hederacea	species	atcctgttttctcaaaaccaaggttcaaaaaacgaaaaaaaaag	44
Otu232	111	1	1	100	Ranunculales	Ranunculaceae			Ranunculus	Ranunculus acris	Ranunculus acris	species	atcctgctttcagaaagcaaaaaaagg	27
Otu266	233	1	1	100	Saxifragales	Hamamelidaceae					Hamamelidaceae	family	atcctgttttccgaaaacaaacacaagggttcagaaagcgagaataaaaatcaaaataaaaaaag	65
Otu270	679	0.97727	0.97727	100	Dipsacales	Adoxaceae			Viburnum		Viburnum	genus	atcctgttttccgaaaacaaaaaaagaagcgaaaaaaaaaaaag	44
Otu276	233	1	1	100	Poales	Typhaceae			Sparganium		Sparganium	genus	atcctgatattttgataaaacaagggtttataaaactagaatcaaaaaggaag	53
Otu294	89	1	1	100	Cucurbitales	Cucurbitaceae			Bryonia	Bryonia dioica	Bryonia dioica	species	atcctttttccgaaaaaaaaaaaagg	26
Otu335	45	1	1	100	Pinales	Pinaceae					Pinaceae	family	atccggttcatagagacaatggtttctttcctaggataggaaggg	45

## Sheet: Table S3
Table S3. Idenitity and abundance of OTU's trnL						Spring				slide	tapes that were mounted with a fixative on a microscopic slide
Any OTU with <0.1% relative read abundance is shown as a +						Fall				tape	unmounted tapes
% represents the Relative Read Abundance					red text	Sample failed amplification
			South-east Netherlands (Elkerliek, Helmond)																																									West Netherlands (LUMC, Leiden)
			2019-02-18	slide	2019-02-23	slide	2019-02-28	slide	2019-03-22	slide	2019-04-07	slide	2019-06-25	slide	2019-07-06	slide	2019-07-24	slide	2019-08-05	slide	2019-08-28	slide	2020-02-09	slide	2020-02-15	slide	2020-02-24	slide	2020-03-12	slide	2020-04-06	slide	2020-06-26	slide	2020-07-19	slide	2020-07-27	slide	2020-08-09	slide	2020-08-15	slide	2019-02-15	tape	2019-02-18	tape	2019-02-25	tape	2019-02-27
OTU	Total read count	maxid	Average read count	%	Average read count	%	Average read count	%	Average read count	%	Average read count	%	Average read count	%	Average read count	%	Average read count	%	Average read count	%	Average read count	%	Average read count	%	Average read count	%	Average read count	%	Average read count	%	Average read count	%	Average read count	%	Average read count	%	Average read count	%	Average read count	%	Average read count	%	Average read count	%	Average read count	%	Average read count	%	Average read count
Otu001	1768884	Alnus	56278.5	84.0831	44913.7	62.5873	48334.3	63.1987	0	0	0	0	0	0	0	0	0	0	0	0	0	0	40268	36.6031	13728.5	44.9275	22952.3	27.1836	0	0	0	0	0	0	0	0	0	0	0	0	0	0	55079.7	78.457	53046.7	82.945	39335.3	49.9625	69477
Otu002	1009222	Urtica dioica	0	0	0	0	0	0	0	0	0	0	7607	17.4043	0	0	2952.67	18.3244	784.333	8.33924	8282.5	54.2581	0	0	0	0	4196.67	4.97033	7210	16.2606	1603	1.52711	0	0	0	0	18932.5	65.0501	11466.3	56.7818	9571	53.7254	0	0	0	0	0	0	0
Otu003	468808	Medicago falcata/sativa	0	0	0	0	0	0	0	0	0	0	0	0	0	0	1080	6.70252	0	0	3138	20.5568	0	0	0	0	0	0	0	0	0	0	0	0	0	0	0	0	0	0	0	0	0	0	0	0	0	0	0
Otu004	446317	Betula	0	0	0	0	0	0	30198.7	48.5197	46352.7	79.7122	0	0	0	0	0	0	2465.67	26.2156	0	0	0	0	0	0	21548.3	25.5208	0	0	70806.5	67.4544	0	0	0	0	0	0	279	1.38162	0	0	108	0.153838	18.3333	+	0	0	0
Otu005	390741	Pooideae	0	0	0	0	0	0	0	0	0	0	4590.33	10.5024	0	0	1692.33	10.5027	4170.67	44.3436	557.5	3.65215	0	0	0	0	3307	3.91665	3318.67	7.48453	0	0	0	0	0	0	3310	11.3728	438.333	2.17065	1537.67	8.63146	0	0	0	0	0	0	0
Otu006	368567	Taxus	1146.5	1.71293	20132	28.054	12534.7	16.3895	238.667	0.383462	0	0	0	0	0	0	0	0	0	0	0	0	44801	40.7236	11750	38.4527	8725.67	10.3343	391.667	0.883319	0	0	0	0	0	0	0	0	0	0	0	0	7242.33	10.3162	3535.67	5.52845	18889	23.9922	2286.33
Otu007	272264	Populus	193.5	0.289099	0	0	9493	12.4124	2553	4.10186	190	0.326741	0	0	0	0	0	0	0	0	0	0	16702	15.1819	2671.5	8.74268	10552	12.4973	19001.3	42.8534	629.5	0.599698	0	0	0	0	0	0	0	0	0	0	0	0	221	0.345561	14307	18.1723	0
Otu008	189420	Castanea	0	0	0	0	0	0	0	0	0	0	20843.3	47.688	0	0	0	0	0	0	0	0	0	0	0	0	7782.33	9.21702	0	0	0	0	0	0	0	0	0	0	0	0	0	0	0	0	0	0	0	0	0
Otu010	168920	Humulus	0	0	0	0	0	0	0	0	0	0	0	0	0	0	0	0	0	0	0	0	0	0	0	0	0	0	0	0	0	0	0	0	0	0	0	0	4515	22.3585	4285.67	24.057	0	0	0	0	0	0	0
Otu011	144351	Anthemideae	0	0	0	0	0	0	0	0	0	0	0	0	0	0	0	0	1409	14.9809	0	0	0	0	0	0	0	0	0	0	0	0	0	0	0	0	0	0	858	4.24886	0	0	0	0	0	0	0	0	0
Otu012	135406	Chamaecyparis lawsoniana	0	0	0	0	0	0	9723	15.6218	8894.33	15.2955	0	0	0	0	0	0	0	0	0	0	0	0	0	0	0	0	8884	20.0359	26278.5	25.0344	0	0	0	0	0	0	0	0	0	0	0	0	0	0	115	0.146069	0
Otu013	137845	Atripliceae	0	0	0	0	0	0	0	0	0	0	0	0	0	0	1945.33	12.0728	0	0	0	0	0	0	0	0	0	0	0	0	79	0.07526	0	0	0	0	2390	8.21179	1770.67	8.76843	2420.33	13.5862	0	0	0	0	0	0	0
Otu014	136014	Betulaceae	4474.5	6.68514	1855.67	2.58587	1794.67	2.34658	14875.7	23.9005	1620.33	2.78647	0	0	0	0	0	0	0	0	0	0	6651.5	6.04613	0	0	376.667	0.446106	0	0	0	0	0	0	0	0	0	0	0	0	0	0	6687	9.52514	3067	4.79563	1129.67	1.43487	917.667
Otu015	106035	Cupressoideae (Cupressus/Callitropsis)	0	0	0	0	0	0	0	0	0	0	0	0	0	0	0	0	575.667	6.12064	0	0	0	0	0	0	477	0.564936	1041.67	2.34925	573	0.545873	0	0	0	0	4090.5	14.0545	0	0	0	0	385	0.548404	493.333	0.771388	0	0	34.3333
Otu016	100118	Holcus	0	0	0	0	0	0	0	0	0	0	0	0	0	0	0	0	0	0	0	0	0	0	0	0	0	0	1023.67	2.30866	0	0	0	0	0	0	0	0	0	0	0	0	0	0	0	0	0	0	0
Otu018	152021	Poeae	0	0	0	0	0	0	0	0	0	0	0	0	0	0	4839.67	30.0352	0	0	0	0	0	0	0	0	382	0.452423	0	0	80.5	0.0766889	0	0	0	0	0	0	290.333	1.43774	0	0	149	0.21224	0	0	0	0	0
Otu019	66077	Quercus	0	0	0	0	0	0	0	0	155	0.266552	1813.33	4.14878	0	0	2739.67	17.0025	0	0	1843	12.0734	0	0	0	0	525.667	0.622575	0	0	287	0.273413	0	0	0	0	0	0	401.333	1.98742	0	0	0	0	0	0	0	0	0
Otu020	55202	Equisetum	0	0	0	0	0	0	0	0	322.333	0.554314	0	0	0	0	0	0	0	0	0	0	0	0	0	0	0	0	0	0	0	0	0	0	0	0	0	0	0	0	0	0	0	0	1220.33	1.90814	0	0	0
Otu021	47338	Pinus	0	0	0	0	0	0	0	0	0	0	0	0	0	0	0	0	0	0	0	0	0	0	0	0	73.6667	0.0872473	0	0	94.5	0.0900262	0	0	0	0	0	0	0	0	0	0	0	0	0	0	0	0	0
Otu022	42618	Phalaris	0	0	0	0	0	0	0	0	0	0	0	0	0	0	0	0	0	0	0	0	0	0	0	0	0	0	0	0	0	0	0	0	0	0	0	0	0	0	0	0	0	0	0	0	0	0	0
Otu023	48063	Plantago	0	0	0	0	0	0	0	0	0	0	815.333	1.86542	0	0	0	0	0	0	1110	7.27154	0	0	0	0	812.667	0.962484	570.333	1.28626	173	0.16481	0	0	0	0	0	0	0	0	0	0	0	0	0	0	0	0	0
Otu025	51506	Poeae Chloroplast Group 1 (Aveneae type)	0	0	0	0	0	0	0	0	0	0	0	0	0	0	0	0	0	0	0	0	0	0	0	0	0	0	0	0	0	0	0	0	0	0	0	0	0	0	0	0	90.6667	0.129148	0	0	0	0	0
Otu026	31442	Atriplex	0	0	0	0	0	0	0	0	0	0	0	0	0	0	0	0	0	0	0	0	0	0	0	0	0	0	0	0	0	0	0	0	0	0	0	0	0	0	0	0	0	0	0	0	0	0	0
Otu027	47221	PACMAD clade	0	0	0	0	0	0	0	0	0	0	1393	3.18708	0	0	0	0	0	0	0	0	0	0	0	0	0	0	704.333	1.58847	0	0	0	0	0	0	0	0	41.3333	0.204685	0	0	0	0	0	0	0	0	0
Otu028	27575	Tilia	0	0	0	0	0	0	0	0	0	0	502.667	1.15007	0	0	0	0	0	0	0	0	0	0	0	0	0	0	0	0	0	0	0	0	0	0	0	0	0	0	0	0	0	0	0	0	0	0	0
Otu029	32494	Cupressaceae (Chamaecyparis/Sequoioideae)	1056.5	1.57847	3856	5.37334	2703	3.53426	741	1.19055	0	0	0	0	0	0	0	0	0	0	0	0	0	0	702.5	2.29898	736.667	0.872473	306.667	0.69162	143.5	0.136706	0	0	0	0	0	0	0	0	0	0	0	0	660.333	1.03251	408.667	0.519076	150.667
Otu031	23446	Oleaceae	1356	2.02594	52.6667	0.0733911	73.3333	0.0958856	2360.33	3.79231	332	0.570937	0	0	0	0	346.333	2.14936	0	0	0	0	990.5	0.900352	0	0	0	0	686	1.54712	2119	2.01868	0	0	0	0	0	0	0	0	0	0	77.3333	0.110156	151.333	0.236628	147	0.186715	131.667
Otu032	31082	Asteraceae	0	0	0	0	0	0	0	0	0	0	1403	3.20996	0	0	0	0	0	0	0	0	0	0	0	0	0	0	470.333	1.06073	51.5	+	0	0	0	0	0	0	0	0	0	0	0	0	16.3333	+	0	0	0
Otu034	22250	Ulmaceae	0	0	116.333	0.162111	0	0	535.333	0.860111	17.3333	+	0	0	0	0	0	0	0	0	0	0	0	0	0	0	328.333	0.388862	0	0	0	0	0	0	0	0	0	0	0	0	0	0	211.667	0.301504	152.333	0.238192	3246.33	4.12339	741
Otu037	16546	Poa annua/infirma	0	0	0	0	0	0	0	0	0	0	0	0	0	0	0	0	0	0	0	0	0	0	0	0	361.667	0.428341	0	0	0	0	0	0	0	0	0	0	0	0	0	0	0	0	144.667	0.226204	94	0.119396	0
Otu038	14031	Trifolium	0	0	0	0	0	0	0	0	0	0	0	0	0	0	0	0	0	0	0	0	0	0	0	0	0	0	0	0	0	0	0	0	0	0	0	0	0	0	0	0	0	0	0	0	0	0	0
Otu040	485	Cannabis sativa	0	0	0	0	0	0	0	0	0	0	0	0	0	0	0	0	0	0	0	0	0	0	0	0	0	0	0	0	0	0	0	0	0	0	0	0	0	0	0	0	0	0	0	0	0	0	0
Otu041	17384	Cupressoideae (Cupressus/Juniperus)	1573.5	2.35089	0	0	429.667	0.561803	127	0.204049	0	0	0	0	0	0	0	0	0	0	0	0	516	0.469038	1282.5	4.19707	0	0	672.667	1.51705	1177	1.12128	0	0	0	0	0	0	0	0	0	0	0	0	1069.67	1.67256	463	0.588088	0
Otu042	11340	Hordeum	0	0	0	0	0	0	0	0	0	0	0	0	0	0	517.333	3.21059	0	0	0	0	0	0	0	0	272	0.322144	0	0	0	0	0	0	0	0	0	0	0	0	0	0	0	0	0	0	0	0	0
Otu044	14173	Athyrium sect. Athyrium	0	0	0	0	0	0	0	0	0	0	0	0	0	0	0	0	0	0	0	0	0	0	0	0	0	0	0	0	0	0	0	0	0	0	0	0	0	0	0	0	0	0	0	0	0	0	0
Otu046	15387	Spergularia	0	0	0	0	0	0	0	0	0	0	0	0	0	0	0	0	0	0	0	0	0	0	0	0	0	0	0	0	0	0	0	0	0	0	0	0	0	0	0	0	0	0	0	0	0	0	0
Otu048	12889	Calluna vulgaris	0	0	0	0	0	0	0	0	0	0	0	0	0	0	0	0	0	0	0	0	0	0	0	0	0	0	0	0	0	0	0	0	0	0	0	0	0	0	0	0	0	0	0	0	0	0	0
Otu050	10692	Rumex	0	0	0	0	0	0	0	0	0	0	685.333	1.56799	0	0	0	0	0	0	0	0	0	0	0	0	0	0	0	0	0	0	0	0	0	0	0	0	52.6667	0.260808	0	0	0	0	0	0	0	0	0
Otu051	11193	Ailanthus altissima	0	0	0	0	0	0	0	0	0	0	3731	8.53626	0	0	0	0	0	0	0	0	0	0	0	0	0	0	0	0	0	0	0	0	0	0	0	0	0	0	0	0	0	0	0	0	0	0	0
Otu053	9974	Brassicaceae	0	0	0	0	0	0	0	0	0	0	0	0	0	0	0	0	0	0	0	0	0	0	0	0	130.333	0.154361	0	0	0	0	0	0	0	0	0	0	0	0	0	0	0	0	0	0	0	0	0
Otu054	1715	Phragmites australis	0	0	0	0	0	0	0	0	0	0	0	0	0	0	0	0	0	0	0	0	0	0	0	0	0	0	0	0	0	0	0	0	0	0	0	0	0	0	0	0	0	0	0	0	0	0	0
Otu055	925	Mercurialis annua	0	0	0	0	0	0	0	0	0	0	0	0	0	0	0	0	0	0	0	0	0	0	0	0	0	0	0	0	0	0	0	0	0	0	0	0	0	0	0	0	0	0	0	0	0	0	0
Otu058	9285	Juncus conglomeratus/effusus	0	0	0	0	0	0	0	0	0	0	0	0	0	0	0	0	0	0	0	0	0	0	0	0	0	0	0	0	0	0	0	0	0	0	0	0	0	0	0	0	0	0	0	0	0	0	0
Otu059	9391	Alopecurus bulbosus/geniculatus	0	0	0	0	0	0	0	0	0	0	0	0	0	0	0	0	0	0	0	0	0	0	0	0	0	0	0	0	0	0	0	0	0	0	0	0	0	0	0	0	0	0	0	0	0	0	0
Otu061	8152	Thuja	99.5	0.148658	591.667	0.824488	694.333	0.907863	0	0	0	0	0	0	0	0	0	0	0	0	0	0	0	0	422	1.38103	536	0.634813	0	0	0	0	0	0	0	0	0	0	0	0	0	0	0	0	0	0	395.667	0.502564	152
Otu062	7561	Dryopteris expanse/filix-mas	0	0	0	0	0	0	0	0	0	0	323.333	0.739763	0	0	0	0	0	0	0	0	0	0	0	0	357.333	0.423209	0	0	0	0	0	0	0	0	381.5	1.31079	0	0	0	0	0	0	0	0	0	0	0
Otu064	242	Papilionoideae	0	0	0	0	0	0	0	0	0	0	0	0	0	0	0	0	0	0	0	0	0	0	0	0	0	0	0	0	0	0	0	0	0	0	0	0	80.6667	0.399465	0	0	0	0	0	0	0	0	0
Otu066	4755	Sambucus	0	0	0	0	0	0	0	0	0	0	0	0	0	0	0	0	0	0	0	0	0	0	0	0	0	0	0	0	0	0	0	0	0	0	0	0	0	0	0	0	0	0	0	0	0	0	0
Otu069	3279	Rosaceae	0	0	0	0	0	0	0	0	0	0	0	0	0	0	0	0	0	0	0	0	0	0	0	0	0	0	0	0	0	0	0	0	0	0	0	0	0	0	0	0	0	0	0	0	0	0	0
Otu071	6529	Chenopodioideae	0	0	0	0	0	0	0	0	0	0	0	0	0	0	0	0	0	0	0	0	0	0	0	0	0	0	0	0	0	0	0	0	0	0	0	0	0	0	0	0	0	0	0	0	0	0	0
Otu072	5085	Lotus	0	0	0	0	0	0	0	0	0	0	0	0	0	0	0	0	0	0	0	0	0	0	0	0	0	0	0	0	0	0	0	0	0	0	0	0	0	0	0	0	0	0	0	0	0	0	0
Otu074	4428	Sagina procumbens	0	0	0	0	0	0	0	0	0	0	0	0	0	0	0	0	0	0	0	0	0	0	0	0	0	0	0	0	0	0	0	0	0	0	0	0	0	0	0	0	0	0	0	0	0	0	0
Otu076	5233	Carex subgen. Carex	0	0	0	0	0	0	0	0	0	0	0	0	0	0	0	0	0	0	0	0	0	0	0	0	0	0	0	0	0	0	0	0	0	0	0	0	0	0	0	0	0	0	0	0	0	0	0
Otu079	4923	Potentilla	0	0	0	0	0	0	0	0	0	0	0	0	0	0	0	0	0	0	0	0	0	0	0	0	0	0	0	0	0	0	0	0	0	0	0	0	0	0	0	0	0	0	0	0	0	0	0
Otu081	2823	Crepidinae	0	0	0	0	0	0	0	0	0	0	0	0	0	0	0	0	0	0	0	0	0	0	0	0	0	0	0	0	0	0	0	0	0	0	0	0	0	0	0	0	0	0	0	0	0	0	0
Otu083	108	Clematis ternifolia/vitalba	0	0	0	0	0	0	0	0	0	0	0	0	0	0	0	0	0	0	0	0	0	0	0	0	0	0	0	0	0	0	0	0	0	0	0	0	0	0	0	0	0	0	0	0	0	0	0
Otu085	2207	Apioideae	0	0	0	0	0	0	0	0	0	0	0	0	0	0	0	0	0	0	0	0	0	0	0	0	0	0	0	0	0	0	0	0	0	0	0	0	0	0	0	0	0	0	0	0	0	0	0
Otu090	1403	Prunus	0	0	0	0	0	0	0	0	67.6667	0.116366	0	0	0	0	0	0	0	0	0	0	0	0	0	0	0	0	0	0	102	0.0971711	0	0	0	0	0	0	0	0	0	0	0	0	0	0	0	0	0
Otu094	88	Parietaria	0	0	0	0	0	0	0	0	0	0	0	0	0	0	0	0	0	0	0	0	0	0	0	0	0	0	0	0	0	0	0	0	0	0	0	0	0	0	0	0	0	0	0	0	0	0	0
Otu096	1830	Polygonaceae	0	0	0	0	0	0	0	0	0	0	0	0	0	0	0	0	0	0	334	2.18801	0	0	0	0	0	0	0	0	0	0	0	0	0	0	0	0	0	0	0	0	0	0	0	0	0	0	0
Otu097	1429	Alopecurus myosuroides	0	0	0	0	0	0	0	0	0	0	0	0	0	0	0	0	0	0	0	0	0	0	0	0	0	0	0	0	0	0	0	0	0	0	0	0	0	0	0	0	0	0	0	0	0	0	0
Otu100	2521	Scorzoneroides autumnalis	0	0	0	0	0	0	0	0	0	0	0	0	0	0	0	0	0	0	0	0	0	0	0	0	0	0	0	0	0	0	0	0	0	0	0	0	0	0	0	0	0	0	0	0	0	0	0
Otu101	2768	Convolvulaceae	0	0	0	0	0	0	0	0	0	0	0	0	0	0	0	0	0	0	0	0	0	0	0	0	0	0	0	0	0	0	0	0	0	0	0	0	0	0	0	0	0	0	0	0	0	0	0
Otu107	6069	Cryptomeria japonica	753.5	1.12577	107	0.149105	423	0.553086	0	0	0	0	0	0	0	0	0	0	0	0	0	0	83.5	0.0759005	0	0	0	0	0	0	0	0	0	0	0	0	0	0	0	0	0	0	83.3333	0.118702	157	0.245489	199	0.252764	31
Otu108	2337	Platanus orientalis	0	0	0	0	0	0	0	0	198.333	0.341072	0	0	0	0	0	0	0	0	0	0	0	0	0	0	0	0	0	0	656.5	0.62542	0	0	0	0	0	0	0	0	0	0	0	0	0	0	0	0	0
Otu109	1483	Hippophae	0	0	0	0	0	0	0	0	0	0	0	0	0	0	0	0	0	0	0	0	0	0	0	0	0	0	0	0	0	0	0	0	0	0	0	0	0	0	0	0	0	0	0	0	0	0	0
Otu115	1705	Polygoneae	0	0	0	0	0	0	0	0	0	0	0	0	0	0	0	0	0	0	0	0	0	0	0	0	0	0	0	0	0	0	0	0	0	0	0	0	0	0	0	0	0	0	0	0	0	0	0
Otu118	2259	Sapindaceae	0	0	0	0	0	0	0	0	0	0	0	0	0	0	0	0	0	0	0	0	0	0	0	0	0	0	0	0	0	0	0	0	0	0	0	0	0	0	0	0	0	0	0	0	0	0	0
Otu120	1061	Cornus sanguinea/sericea	0	0	0	0	0	0	0	0	0	0	0	0	0	0	0	0	0	0	0	0	0	0	0	0	0	0	0	0	0	0	0	0	0	0	0	0	0	0	0	0	0	0	0	0	0	0	0
Otu121	3169	Anemone	0	0	0	0	0	0	0	0	0	0	0	0	0	0	0	0	0	0	0	0	0	0	0	0	0	0	0	0	0	0	0	0	0	0	0	0	0	0	0	0	0	0	0	0	0	0	0
Otu123	1170	Diplotaxis tenuifolia	0	0	0	0	0	0	0	0	0	0	0	0	0	0	0	0	0	0	0	0	0	0	0	0	0	0	0	0	0	0	0	0	0	0	0	0	0	0	0	0	0	0	0	0	0	0	0
Otu124	1855	Lipandra polysperma	0	0	0	0	0	0	0	0	0	0	0	0	0	0	0	0	0	0	0	0	0	0	0	0	0	0	0	0	0	0	0	0	0	0	0	0	0	0	0	0	0	0	0	0	0	0	0
Otu125	264	Araliaceae	0	0	0	0	0	0	0	0	0	0	0	0	0	0	0	0	0	0	0	0	0	0	0	0	0	0	0	0	0	0	0	0	0	0	0	0	0	0	0	0	0	0	0	0	0	0	0
Otu128	1782	Myricaceae	0	0	0	0	0	0	594	0.95437	0	0	0	0	0	0	0	0	0	0	0	0	0	0	0	0	0	0	0	0	0	0	0	0	0	0	0	0	0	0	0	0	0	0	0	0	0	0	0
Otu130	1467	Acer	0	0	59	0.0822166	0	0	0	0	0	0	0	0	0	0	0	0	0	0	0	0	0	0	0	0	0	0	0	0	93	0.0885972	0	0	0	0	0	0	0	0	0	0	0	0	0	0	0	0	0
Otu131	1811	Epilobium obscurum	0	0	0	0	0	0	0	0	0	0	0	0	0	0	0	0	0	0	0	0	0	0	0	0	0	0	0	0	0	0	0	0	0	0	0	0	0	0	0	0	0	0	0	0	0	0	0
Otu134	2639	Carex dioica	0	0	0	0	0	0	0	0	0	0	0	0	0	0	0	0	0	0	0	0	0	0	0	0	0	0	0	0	0	0	0	0	0	0	0	0	0	0	0	0	0	0	0	0	0	0	0
Otu135	1655	Chenopodiastrum murale	0	0	0	0	0	0	0	0	0	0	0	0	0	0	0	0	0	0	0	0	0	0	0	0	0	0	0	0	0	0	0	0	0	0	0	0	0	0	0	0	0	0	0	0	0	0	0
Otu138	1498	Juncus inflexus	0	0	0	0	0	0	0	0	0	0	0	0	0	0	0	0	0	0	0	0	0	0	0	0	0	0	0	0	0	0	0	0	0	0	0	0	0	0	0	0	0	0	0	0	0	0	0
Otu153	441	Persicaria	0	0	0	0	0	0	0	0	0	0	0	0	0	0	0	0	0	0	0	0	0	0	0	0	0	0	0	0	0	0	0	0	0	0	0	0	0	0	0	0	0	0	0	0	0	0	0
Otu154	1357	Picea	0	0	0	0	0	0	0	0	0	0	0	0	0	0	0	0	0	0	0	0	0	0	0	0	0	0	0	0	0	0	0	0	0	0	0	0	0	0	0	0	0	0	0	0	0	0	0
Otu162	5941	Clematis brevicaudata	0	0	0	0	0	0	0	0	0	0	0	0	0	0	0	0	0	0	0	0	0	0	0	0	0	0	0	0	0	0	0	0	0	0	0	0	0	0	0	0	0	0	0	0	0	0	0
Otu165	969	Carex subgen. Vignea	0	0	0	0	0	0	0	0	0	0	0	0	0	0	0	0	0	0	0	0	0	0	0	0	0	0	0	0	0	0	0	0	0	0	0	0	0	0	0	0	0	0	0	0	0	0	0
Otu168	983	Carex foliosissima	0	0	0	0	0	0	0	0	0	0	0	0	0	0	0	0	0	0	0	0	0	0	0	0	0	0	0	0	0	0	0	0	0	0	0	0	0	0	0	0	0	0	0	0	0	0	0
Otu170	939	Filipendula ulmaria	0	0	0	0	0	0	0	0	0	0	0	0	0	0	0	0	0	0	0	0	0	0	0	0	0	0	0	0	0	0	0	0	0	0	0	0	0	0	0	0	0	0	0	0	0	0	0
Otu176	177	Hypericum	0	0	0	0	0	0	0	0	0	0	0	0	0	0	0	0	0	0	0	0	0	0	0	0	0	0	59	0.133062	0	0	0	0	0	0	0	0	0	0	0	0	0	0	0	0	0	0	0
Otu177	418	Hydrangea	0	0	0	0	0	0	0	0	0	0	0	0	0	0	0	0	0	0	0	0	0	0	0	0	0	0	0	0	0	0	0	0	0	0	0	0	0	0	0	0	0	0	0	0	0	0	0
Otu178	880	Rubus occidentalis	0	0	0	0	0	0	293.333	0.471294	0	0	0	0	0	0	0	0	0	0	0	0	0	0	0	0	0	0	0	0	0	0	0	0	0	0	0	0	0	0	0	0	0	0	0	0	0	0	0
Otu190	331	Alsineae	0	0	0	0	0	0	0	0	0	0	0	0	0	0	0	0	0	0	0	0	0	0	0	0	0	0	0	0	0	0	0	0	0	0	0	0	0	0	0	0	0	0	0	0	0	0	0
Otu200	614	Ceratophyllum demersum	0	0	0	0	0	0	0	0	0	0	0	0	0	0	0	0	0	0	0	0	0	0	0	0	0	0	0	0	0	0	0	0	0	0	0	0	0	0	0	0	0	0	0	0	0	0	0
Otu205	355	Cercidiphyllum japonicum	0	0	0	0	0	0	0	0	0	0	0	0	0	0	0	0	0	0	0	0	0	0	0	0	0	0	0	0	0	0	0	0	0	0	0	0	0	0	0	0	0	0	0	0	0	0	0
Otu227	313	Glechoma hederacea	0	0	0	0	0	0	0	0	0	0	0	0	0	0	0	0	0	0	0	0	0	0	0	0	0	0	0	0	0	0	0	0	0	0	0	0	0	0	0	0	0	0	0	0	0	0	0
Otu232	111	Ranunculus acris	0	0	0	0	0	0	0	0	0	0	0	0	0	0	0	0	0	0	0	0	0	0	0	0	0	0	0	0	0	0	0	0	0	0	0	0	0	0	0	0	0	0	0	0	0	0	0
Otu266	233	Hamamelidaceae	0	0	77.6667	0.108229	0	0	0	0	0	0	0	0	0	0	0	0	0	0	0	0	0	0	0	0	0	0	0	0	0	0	0	0	0	0	0	0	0	0	0	0	0	0	0	0	0	0	0
Otu270	679	Viburnum	0	0	0	0	0	0	0	0	0	0	0	0	0	0	0	0	0	0	0	0	0	0	0	0	0	0	0	0	0	0	0	0	0	0	0	0	0	0	0	0	89.6667	0.127724	0	0	0	0	0
Otu276	233	Sparganium	0	0	0	0	0	0	0	0	0	0	0	0	0	0	0	0	0	0	0	0	0	0	0	0	0	0	0	0	0	0	0	0	0	0	0	0	0	0	0	0	0	0	0	0	0	0	0
Otu294	89	Bryonia dioica	0	0	0	0	0	0	0	0	0	0	0	0	0	0	0	0	0	0	0	0	0	0	0	0	0	0	0	0	0	0	0	0	0	0	0	0	0	0	0	0	0	0	0	0	0	0	0
Otu335	45	Pinaceae	0	0	0	0	0	0	0	0	0	0	0	0	0	0	0	0	0	0	0	0	0	0	0	0	0	0	0	0	22.5	+	0	0	0	0	0	0	0	0	0	0	0	0	0	0	0	0	0
[truncated: 69 more columns]

## Sheet: Table S4
Table S4. Idenitity and abundance of OTU's nrITS2
OTU	Total read count	best_id_NCBI	cover	order	family	genus/subgenus	species	maxid	scientific rank	OTU sequence	length of sequence
Otu0001	2750732	100	100	Rosales	Urticaceae	Urtica	Urtica dioica	Urtica dioica	species	TCTCGGCTCTCGCATCGATGAAGAACGTAGCAAAATGCGATACGTGGTGTGAATTGCAGGATCCCGTGAACCATCGAGTTTTTGAACGCAAGTTGCGCCCGAAGCCTTTAGGCCGAGGGCACGTCTGCCTGGGCGTCACGCACCGTTGCCCCCCAAACCCCCTCAGTCCTCCACGGAGGATTGGCGAGGCGCGTGGGGGGCGTAAAGTGGCTTCCCGTCGGCTTTGTCCCGCGGTTGGCCTAAAAATGAATCCCTAGCCGCGGTGCGCGCGGCATTCGGTGGTCATCGATCCCTTTCGTTACCCCGCCGCGCGCTCACGTGCCGCGAAGGATGTCACACTAGTAAACCCGACGCCTCGCTTTGTGAAGAGCGGAGCTTACAACGCGACCCCAGGTCAGG…	421
Otu0002	967544	100	100	Fagales	Betulaceae	Alnus		Alnus glutinosa/incana	subgenus	TCTCGGCTCTCGCATCGATGAAGAACGTAGCGAAATGCGATACTTGGTGTGAATTGCAGAATCCCGCGAATCATCGAGTCTTTGAACGCAAGTTGCGCCCGAAGCCACCTGGCCGAGGGCACGTCTGCCTGGGTGTCACGCATCGTTGCCCCCAACCCCATCGCCCTGCAAAGAGGCGGTGGGGGCATGCGGGGCGGACATTGGCCTCCCGTGGGCTGATGCCTGCGGCTGGCCTAAAAACGAGTCCTCGGCGACGATCGCCACGACAATCGGTGGTTGACAAACCTTCGTGACCCGTCGTGCGCGCATCGCCGCTCAACGCGTGCTCTTTTGACCCTGTCGCGTCGCGCTCGCGACGCTTCCAACGCGACCCCAGGTCAGGCGGGACTACCCGCTGAG…	404
Otu0004	300014	100	100	Rosales	Cannabaceae	Humulus	Humulus lupulus	Humulus lupulus	species	TCTCGGCTCTCGCATCGATGAAGAACGTAGCGAAATGCGATACTTGGTGTGAATTGCAGAATCCCGTGAACCATCGAGTCTTTGAACGCAAGTTGCGCCCGAAGCCACTAGGCCGAGGGCACGTCTGCCTGGGCGTCACACACCGTTGCCCCCCTTGAACCTCGCCAATCCCTTAATGGGAGAAGCATTCAAGTGGGGCGGAGATTGGCCTCCCGTGAGCTTCTGTCTCGTGGTTGGCCTAAATTCGAGTCATCGGCTGCGATCGCCGCGACATTCGGTGGTTTTCGATTATATCGGTGCCCTGTCGTGCGCGATTCTGTGGCTGAGTAGACCTATGCGACCCCAATGCGCTGCAAATGCAGTGCCTTCAACGCGACCCCAGGTCAGGCGGGATTACCC…	410
Otu0005	236873	99.75	100	Asterales	Asteraceae	Artemisia	Artemisia vulgaris	Artemisia vulgaris	species	TCTCGGCTCACGCATCGATGAAGAACGTAGCAAAATGCGATACTTGGTGTGAATTGCAGAATCCCGTGAACCATCGAGTTTTTGAACGCAAGTTGCGCCCGAAGCCTTTTGGCCGAGGGCACGTCTGCCTGGGCGTCACGCATCGCGTCGCCCCCCACAATTCTCCGCAAAGGGAACCTGTGTTTTGGGGGCGGATATTGGTCTCCCGTGCTCATGGCGTGGTTGGCCGAAATAGGAGTCCTTTTGACGGACGCACGAACTAGTGGTGGTCGTAAAAACCCTCGTCTTTTGTTTCGTGCCGTCAGTCGCAAGGGAAACTCTTAGAAAACCCCAACGTGTCGTCTCTTGACGACGCTTCGACCGCGACCCCAGGTCAGGCGGGACTACCCGCTGAGTTTAA	400
Otu0006	200431	100	100	Lamiales	Plantaginaceae	Plantago	Plantago lanceolata	Plantago lanceolata	species	TCTCGGCTCTCGCATCGATGAAGAACGTAGCGAAATGCGATACTTGGTGTGAATTGCAGAATCCCGTGAACCATCGAGTCTTTGAACGCAAGTTGCGCCCGACGCCTTCGGGCTGAGGGCACGCCTGCCTGGGCGTCACGCATCGCGTCGTCCCCTCCCATTCCCTCACGGGTTTGGTTATGGGACGGATAATGGCTTCCCGTTAGCTCGGTTAGCCCAAAAAGGATCCCTCATCGACGGATGTCACAACCAGTGGTGGTTGAAAGATCATTGGTGCTGTTGTGCTTCACCCTGTCGCTTGCTAGGGCATCGTCATAAACTAACGGCGTGTAATGCGCCTTCGACCGCGACCCCAGGTCAGACGGGACTACCCGCTGAGTTTAA	384
Otu0007	141000	100	100	Fagales	Betulaceae	Betula		Betula	genus	TCTCGGCTCTCGCATCGATGAAGAACGTAGCGAAATGCGATACTTGGTGTGAATTGCAGAATCCCGCGAATCATCGAGTCTTTGAACGCAAGTTGCGCCCGAAGCCACCTGGCCGAGGGCACGTCTGCCTGGGTGTCACGCATCGTTGCCCCCAACCCCATCTCCTTGCAAAGGGACGAGGGGGCCTGTGGGGCAGAAATTGGCCTCCCGTGAGCTCATGCATGCGGTTGGCCTAAAAGCGAGTCCTCGGCGACGCGCGCCACGACAATCGGTGGTTGTCAAACCCTCGTGTCCCGTCGTGCGTGCCGCGTCGCTCATCGTGTGCTCCTTGACCCTGCTGTGTCGCGCTAGCGACGCTTCCAACGCGACCCCAGGTCAGGCGGGACTACCCGCTGAATT…	402
Otu0008	196913	100	100	Fagales	Betulaceae	Alnus	Alnus cordata	Alnus cordata	species	TCTCGGCTCTCGCATCGATGAAGAACGTAGCGAAATGCGATACTTGGTGTGAATTGCAGAATCCCGCGAATCATCGAGTCTTTGAACGCAAGTTGCGCCCGAAGCCACCTGGCCGAGGGCACGTCTGCCTGGGTGTCACGCATCGTTGCCCCCAACCCCATCGCCCTGCAAAGAGGCGGTGGGGGCACGCGGGGCGGACATTGGCCTCCCGTGGGCTGATGCCTGCGGCTGGCCTAAAAACGAGTCCTCGGCGACGAGCGCCACGACAATCGGTGGTTGACAAACCCTCGTGACCCGTCGTGCGCGCATCGTCGCTCAACGCGTGCTCTTTTGACCCTGTCGCGTCGCGCTCGCGACGCTTCCAACGCGACCCCAGGTCAGGCGGGACTACCCGCTGAG…	404
Otu0009	206188	100	100	Cupressales	Taxaceae	Taxus	Taxus baccata	Taxus baccata	genus	TCTCGGCTCTCGCCACGATGAAGAATGTAGCGAAATGCGATACTTAGTGTGAATTGCAGAATCCCGTGAATCATCGAGTCTTTGAACGCAAGTTGCGCCCGAGGCCTCGGCCGAGGGCACGTCTGCTTGGGCGTCGCACTCTAAAATCGACTTCCCCCGTTCCTCGGCGGGAGGATCGGAGATGGCTGTCCGTGCCCACCAGCGGCGCGGTCGGCTCAAATGGGCACGAGATTTGTGGCCGATGTCACGATGAGCGGTGGCCAATGTTGGTCGGCGTTGGATTGTGGCATGGGGTCACGGATTTGTGCGGAACTTTACTCGTTGTTAGTCGCGACTCTTCCGCGGGAGGGCGCGTCGCAACTTTCGCGGCCCCAGGTCAGGCGTGAGTACCCGCTGAGT…	403
Otu0010	135581	100	100	Fagales	Betulaceae	Betula	Betula pendula	Betula pendula	species	TCTCGGCTCTCGCATCGATGAAGAACGTAGCGAAATGCGATACTTGGTGTGAATTGCAGAATCCCGCGAATCATCGAGTCTTTGAACGCAAGTTGCGCCCGAAGCCACCTGGCCGAGGGCACGTCTGCCTGGGTGTCACGCATCGTTGCCCCCAACCCCATCTCCTTGCAAAGGGACGAGGGGGCCTGTGGGGCAGAAATTGGCCTCCCGTGAGCTCATGCATGCGGTTGGCCTAAAAGCGAGTCCTCGGCGACGCGCGCCACGACAATCGGTGGTTGTCAAACCCTCGTGTCCCGTCGTGCGTGCCGCGTCGCTCATCGTGTGCTCCTTGACCCTGTTGTGTCGCGCTAGCGACGCTTCCAACGCGACCCCAGGTCAGGCGGGACTACCCGCTGAATT…	402
Otu0011	85509	100	100	Lamiales	Oleaceae	Fraxinus	Fraxinus excelsior	Fraxinus excelsior	species	TCTTGGCTCTCGCATCGATGAAGAACGCAGCAAAATGCGATACTTGGTGTGAATTGCAGAATCCCGTGAACCATCGAGTTTTTGAACGCAAGTTGCGCCCGAAGCCATTATGCCGAGGGCACGTCTGCCTGGGCGTCACGCACATCGTCGCCCTCCGCCTCGGCCCGTAAAGGGATCGCGGGTGTTGGGTCGGATATTGGCCCCCCGTGCGCTTCGGCGCGCGGTCGGCCCAAATGTGATTCGGCATCGACGCGTGCCGCGACGATTGGTGGTTGAAGAACTCAACTCGCGCGTTGTCGCGGCGTCGTTCGGCTCGAACGTGTTGACCCCGACGGTGCATCGCACCTCGACAGCGACCCCAGGTCAGGCGGGATTACCCGCTGAGTTTAA	390
Otu0012	67841	100	100	Caryophyllales	Amaranthaceae	Chenopodium		Chenopodium album/giganteum	genus	TCTCGGCTCTCGCATCGATGAAGAACGTAGCGAAATGCGATACTTGGTGTGAATTGCAGAATCCCGTGAACCATCGAGTCTTTGAACGCAAGTTGCGCCCGAAGCCTTTAGGTCGAGGGCACGCCTGCCTGGGCGTCACGCATCGCGTCTCCCCCCACCCACCTTCAGTGGGAGGGGCGGAGGATGATGGCCTCCCATGCCTCACCGGGTGTGGATGGCCTAAATACGGAGCCCCCGGTTATGAAGTGCCGCGGCATAGGTGAGATACAAGGCCTAGCCTAGGATACATCGGAGTCGTGCACTTTTTAGCTTTTGAGGACTCGCAGGACCCTAAGTTTGTTTGCCCATTGGGGCATCAAAACCGTTGCGACCCCAGGTCAGGCGGGGCTACCCGCTGAG…	404
Otu0013	60841	100	100	Fagales	Betulaceae	Corylus	Corylus avellana	Corylus avellana	species	TCTCGGCTCTCGCATCGATGAAGAACGTAGCGAAATGCGATACTTGGTGTGAATTGCAGAATCCCGCGAATCATCGAGTCTTTGAACGCAAGTTGCGCCCGAAGCCATCTGGTCGAGGGCACGTCTGCCTGGGTGTCACGCATCGTTGCCCCCAACCCCATCGCCTCTCCAAGAGACGAGGGCGGTCTGCGGGGCGGACATTGGCCTCCCGTGAGCTTTCGCTCGCGGCTGGCCTAAAAGCGAGTCCTCGGCGACGAGCGCCACGACAATCGGTGGTTGACAAACCCTCGTGTCCCGTCGTGCGCGGCTCGTCGCTCGTCTTGTGCTCTGTGACCCTGTAGCGTCGCGCTCGCGACTCTTCCAACGCGACCCCAGGTCAGGCGGGACTACCCGCTGAAT…	403
Otu0014	70381	100	100	Poales	Poaceae	Lolium	Lolium perenne	Lolium perenne	species	TCTCGGCTCTCGCATCGATGAAGAACGTAGCGAAATGCGATACCTGGTGTGAATTGCAGAATCCCGCGAACCATCGAGTCTTTGAACGCAAGTTGCGCCCGAGGCCTCTTGGCCGAGGGCACGCCTGCCTGGGCGTCACGCCAAACACGCTCCCACCCAACTAACTTGGGGTGGGACGCGGCATGTGGCTCCTCGTCCCGCAAGGGGCGGTGGGCCAAAGATCCGGCTGCCGGCCTATCGTGCCGGACACAGCGCGTGGTAGGCGACCTCGCTTTACTAAACGCAGTGCCTCTGGCGCGTAGCCGACGCGATGGCCCCAATGGACCCTTTTAACGGAGTGCATGACGCTTCGACCGCGACCCCAGGTCAGGCGGGACTACCCGCTGAATTTAA	393
Otu0015	38764	100	100	Lamiales	Plantaginaceae	Plantago	Plantago major	Plantago major	species	TCTCGGCTCTCGCATCGATGAAGAACGTAGCGAAATGCGATACTTGGTGTGAATTGCAGAATCCCGTGAACCATCGAGTCTTTGAACGCAAGTTGCGCCCGACGCCTTCGGGCTGAGGGCACGCCTGCCTGGGCGTCACGCATCGCGTCGCCCCCTACACCAATTTGGTGCGGGGGCGGATAATGGCATCCCGTTAGCTCGGTTTGCCCAAAAAGGATCCCTCATCGACGGATGTCACAACCAGTGGTGGTTGAAAGATCATTGGTGCCGTTGTGCTTCACTCCGTCGCATGCTTGGGCATCGTTACAAAACAATGGTGCTAACGCGCCTTCGACCGCGACCCCAGGTCAGACGGGACTACCCGCTGAGTTTAA	374
Otu0016	37068	100	100	Fabales	Fabaceae	Medicago	Medicago sativa	Medicago sativa	species	TCTAGGCTCTTGCATCGATGAAGAACGTAGCGAAATGCGATACTTGGTGTGAATTGCAGAATCCCGTGAACCATCGAGTTTTTGAACGCAAGTTGCGCCCGATGCCATTAGGTTGAGGGCACGTCTGCCTGGGTGTCACATATCGAATCCCCTTGCCAATTTCCTATTTATTAGGTATTGCGTGCAGGGTGAATATGTTGGCCTCCCGTGAGCTCTGTCTCGTGGTTGGTTGAAAATTGAGACCTTGGTAGGGTGTGCCATGATAGATGGTGGATGTGTGACCCACGAGACCAAATCATGTGCAGCTCTATTGAACGTGGACTCTTTTACCCACATGTGTTTTATAACGCTCGTGATGAGACCTCAGGTCAGGCGGGGCTACCCGCTGAATTTAA	395
Otu0018	42526	99.229	99	Fagales	Fagaceae	Castanea	Castanea sativa	Castanea sativa	species	TCTAGGCTCTCGCATCGATGAAGAACGTAGCGAAATGCGATACTTGGTGTGAATTGCAGAATCCCGCGAATCATCGAGTTTTTGAACGCAAGTTGCGCCCGAAGCCATTCGGCCGAGGGCACGTCTGCCTGGGTGTCACGCATCGTTGCCCCCCCCTCAACTCCGGTTCGGGGCGGGGCGGAAGTTGGCCTCCCGTGCGCGCCCGCGCGCGCGGTTAGCCCAAAAGCGAGTCCTCGGCGACGAGCGCCACGACAATCGGTGGTTCTTCGACCCTCGTTCCCCGTCGTGCGCGCCCCGTCGCCCGAACGCGCTCTCGAGACCCTGACGCGTCGCCTCGGCGGCGCTCCCAACGCGACCCCAGGTCAGGCGGGACTACCCGCTGAGTTTAA	389
Otu0019	27872	100	100	Poales	Poaceae	Hordeum	Hordeum vulgare	Hordeum vulgare	species	TCTCGGCTCTCGCATCGATGAAGAACGTAGCGAAATGCGATACCTGGTGTGAATTGCAGAATCCCGCGAACCATCGAGTCTTTGAACGCAAGTTGCGCCCGAGGCCACTCGGCCGAGGGCACGCCTGCCTGGGCGTCACGCCAAAACACGCTCCCAACCACCCTCTTCGGGAATTGGGATGCGGCATATGGTCCCTCGTCCTGCAAGGGGCGGTGGGCCGAAGATCGGGCTGCCGGCGTACCGCGTCGGACACAGCGCATGGTGGGCGTCCTTGCTTTATCAATGCAGTGCATCCGACGCGTAGACGGCATCATGGCCTCGAAACGACCCATCGAACGAAGTGCACGTCGCTTCGACCGCGACCCCAGGTCAGGCGGGACTACCCGCTGAGTTTAA	396
Otu0021	29433	99.223	99	Fagales	Fagaceae	Castanea	Castanea crenata	Castanea crenata	species	TCTAGGCTCTCGCATCGATGAAGAACGTAGCGAAATGCGATACTTGGTGTGAATTGCAGAATCCCGCGAATCATCGAGTTTTTGAACGCAAGTTGCGCCCGAAGCCATTCGGCCGAGGGCACGTCTGCCTGGGTGTCACGCATCGTTGCCCCCCCCAACTCCGGTTCGGGGCGGGGCGGAAGTTGGCCTCCCGTGCGTGCCCGCGCGCGCGGTTAGCCCAAAAGCGAGTCCTCGGCGACGAGCGCCACGACAATCGGTGGTTTTTCGACCCTCGTTCCCCGTCGTGCGCGCCCCGTCGCCCGAACGCGCTCTCGAGACCCTGACGCGTCGCCTCGGCGGCGCTCCCAACGCGACCCCAGGTCAGGCGGGACTACCCGCTGAGTTTAA	387
Otu0024	27646	99.747	100	Malpighiales	Euphorbiaceae	Mercurialis	Mercurialis annua	Mercurialis annua	species	TCTCGGCTCTCGCATCGATGAAGAACGCAGCAAAATGCGATACTTGGTGTGAATTGCAGAATCCCGTGAATCATCGAGTTTTTGAACGCAAGTTGCGCCCGAAGCCTTTCGGCCAAGGGCACGCCTGCCTGGGTGTCACGCATACGTCGCCCCATCCTCTCGACACCTCGGGAGTCATGGGAGCAGAAGTTGGCCTCCTGTGTGCCTTGCGCATGTGGTTGGCCCAAAATGCATGTTCGCGGCAAATGATAGCCATGACGATCGGTGGTTGTAAAGACCCTCTGAAAAAGTCGTGCGCTGTTCTTAGACGTCGGGACATTCCTTGACCCTAGGGCGTCCTCAGGGCGCGCTCCGACCGCGACCCCAGGTCAGGCGGGACTACCCGCTGAGTTTAA	395
Otu0025	19841	100	100	Fagales	Fagaceae	Fagus	Fagus sylvatica	Fagus sylvatica	species	TCTCGGCTCTCGCATCGATGAAGAACGTAGCGAAATGCGATACTTGGTGTGAATTGCAGAATCCCGTGAATCATCGAGTCTTTGAACGCAAGTTGCGCCCGACGCCATTCGGCCGAGGGCACGTCTGCCTGGGTGTCACGCACCGTTGCCCCCAAACGCCCCCGCCTCGCAAGGGGCGCGGGATCTCGTTTGGTGGCGGAAGTTGGCCTCCCGTGGGCCTGTGCTCGCGGTTAGCCTAAAAAGGAGTCCTCGGCGACGAGCGCCACGACAATCGGTGGTTGATTAGACCTCGGTCCCCGTCGTGCGTGTCTGGTCGCCACAAGGTGTGACTCGTCGACCCTAACGCGTCGTACCCACGTCGCTCCCAACGCGACCCCAGGTCAGGCGGGACTACCCGCT…	407
Otu0026	19319	99.752	100	Fagales	Betulaceae	Alnus	Alnus subcordata	Alnus subcordata	species	TCTCGGCTCTCGCATCGATGAAGAACGTAGCGAAATGCGATACTTGGTGTGAATTGCAGAATCCCGCGAATCATCGAGTCTTTGAACGCAAGTTGCGCCCGAAGCCACCTGGCCGAGGGCACGTCTGCCTGGGTGTCACGCATCGTTGCCCCCAACCCCATCGCCCTGCAAAGAGGCGGTGGGGGCACGCGGGGCGGACATTGGCCTCCCGTGGGCTGATGCCTGCGGCTGGCCTAAAAACGAGTCCTCGGCGACGAGCGCCACGACAATCGGTGGTTGACAAACCCTCGTGACCCGTCGTGCGCGCATCGTCGCTCAACGCGTGCTCTTTCGACCCTGTCGCGTCGCGCTCGCGACGCTTCCAACGCGACCCCAGGTCAGGCGGGACTACCCGCTGAG…	404
Otu0028	15366	100	100	Lamiales	Plantaginaceae	Plantago	Plantago coronopus	Plantago coronopus	species	TCTCGGCTCTCGCATCGATGAAGAACGTAGCGAAATGCGATACTTGGTGTGAATTGCAGAATCCCGTGAACCATCGAATCTTTGAACGCAAGTTGCGCCCGACGCCTTCGGGCTGAGGGCACGCCTGCCTGGGCGTCACGCATCGCGTCGCCCCCTCCCAATCCCTCGTGGATCGGTGATGGGACGGAAAATGGCCTCCCGTTAGCTCGGTTGGCCCAAAAGGGATCCCTCGAAGACGGATGTCACAACCAGTGGTGGTTGAAAATATCATTTTGCTGTTGTGCTTCACCCTGTCTCTTGTAGGGCATCGTTTTAACCCAACGGCGTCTAGTGCGCCTTCGACCGCGACCCCAGGTCAGACGGGATTACCCGCTGAGTTTAA	382
Otu0032	16197	100	100	Malpighiales	Salicaceae	Populus	Populus alba	Populus alba	species	TCTCGGCTCTCGCATCGATGAAGAACGTAGCGAAATGCGATACTTGGTGTGAATTGCAGAATCCCGTGAACCATCGAGTCTTTGAACGCAAGTTGCGCCCGAGGCCTCCTGGTCGAGGGCACGTCTGCCTGGGTGTCACGCATCGTCGCCCCCTCTCCCCTCGGCTCGCGAGGGCGGGGGCGGATACTGGTCTCCCGCGCGCTCCCGCTCGCGGTTGGCCCAAAATCGAGTCCTCGGCGACGGTCGCCACGACGAGCGGTGGTTGAGAGACCCTCGGACACGGTCGTGCGCGCGCCTGTCGCCCCCGGGATCTCCTGGACCCTCGGGCATCGAAATTCTAGGATGCTCTCGTTGCGACCCCAGGTCAGGCGGGACTACCCGCTGAGTTTAA	391
Otu0034	12844	100	100	Fagales	Betulaceae	Carpinus	Carpinus betulus	Carpinus betulus	species	TCTCGGCTCTCGCATCGATGAAGAACGTAGCGAAATGCGATACTTGGTGTGAATTGCAGAATCCCGCGAATCATCGAGTCTTTGAACGCAAGTTGCGCCCGAAGCCATCTGGTCGAGGGCACGTCTGCCTGGGTGTCACGCATCGTCGCCCCCAACCCCATCGCCTCTCCAAGAGTCGAGGGCAGTCTGTGGGGCGGACATTGGCCTCCCGTGCGCTTCCAATTGCGGTTGGCCTAAAAGCGAGTCCTAGGCGACGAGCGCCACGACAATCGGTGGTTACCAAACCCTCGTGTCCCGTCGTGCGTGCCTCGTCGCTCATCTTGTGCTCTGTGACCCTGTAGCGTCGCGATCGCGACTCTTCCAATGCGACCCCAGGTCAGGCGGGACTACCCGCTGAAT…	403
Otu0035	15656	100	100	Malpighiales	Salicaceae	Salix		Salix	genus	TCTCGGCTCTCGCATCGATGAAGAACGTAGCGAAATGCGATACTTGGTGTGAATTGCAGAATCCCGTGAACCATCGAGTCTTTGAACGCAAGTTGCGCCCGAGGCCTCCTGGTCGAGGGCACGCCTGCCTGGGTGTCACGCATCGTCGCCCCCACTCCCCTCGGCTCACGAGGGCGGGGGCGGATACTGGTCTCCCGCGCGCTCCCGCCCGTGGTTGGCCTAAAATCGAGTCCTCGGCGACGGTCGCCACGACAAGCGGTGGTTGAGAGACCCTCGGACACGGTCGTGCGCGTGCTTGTCGCCCCCGGGACCTCCCGGACCCCCGAGCATTGGCTTTCAAGGATGCTCTCGTTGCGACCCCAGGTCAGGCGGGACTACCCGCTGAGTTTAA	391
Otu0036	13782	100	100	Fagales	Betulaceae	Alnus	Alnus japonica	Alnus japonica	species	TCTCGGCTCTCGCATCGATGAAGAACGTAGCGAAATGCGATACTTGGTGTGAATTGCAGAATCCCGCGAATCATCGAGTCTTTGAACGCAAGTTGCGCCCGAAGCCACCTGGCCGAGGGCACGTCTGCCTGGGTGTCACGCATCGTTGCCCCCAACCCCATCGCCCTGCAAAGAGGCGGCGGGGGCGCGCGGGGGCGGACATTGGCCTCCCGTGGGCTGATGCCTGCGGCTGGCCTAAAAACGAGTCCTCGGCGACGATCGCCACGACAATCGGTGGTTGACAAACCCTCGTGACCCGTCGTGCGCGCACCGTCGCTCAACGCGTGCTCTTTTGACCCTGTCGCGTCGCGCTCGCGGCGCTTCCAACGCGACCCCAGGTCAGGCGGGACTACCCGCTGA…	405
Otu0037	14270	100	100	Rosales	Cannabaceae	Cannabis	Cannabis sativa	Cannabis sativa	species	TCTCGGCTCTCGCATCGATGAAGAACGTAGCGAAATGCGATACTTGGTGTGAATTGCAGAATCCCGTGAACCATCGAGTCTTTGAACGCAAGTTGCGCCCGAAGCCACTAGGCCGAGGGCACGTCTGCCTGGGCGTCACACGCCGTTGCCCCCATGTGCACTGCCAAAAGCGTGTTCAGGAGGGGCGGAGACTGGCTTCCCATGAGCATTGCCTTGTGGTTGGCCTAAATTCGAGTCGTCGGCCGCAATCGCCTCGACATTCGGTGGTTTTCGATTATATCGGTGCCCCGTCGTGCGCGAATCCGTGACCGACTAGACCCGTACGACCCCAATGTGCTGCGAACGCAGTGCCTTCAACGCGACCCCAGGTCAGGCGGGATCACCCGCTGAATTTAA	396
Otu0038	11150	99.751	98	Asterales	Asteraceae	Crepis	Crepis capillaris	Crepis capillaris	species	TCTCGGCTCACGCATCGATGAAGAACGTAGCAAAATGCGATACTTGGTGTGAATTGCAGAATCCCGTGAACCATCGAGTTTTTGAACGCAAGTTGCGCCCGAAGCCATCCGGTTGAGGGCACGCCTGCCTGGGCGTCACGCATCGCGTCGCCCCCCACCACACTTCTCCTAACGGGCTGTGTTGGTGTTTGGGGGCGGAGATTGGCCTCCCGTGCTTGTAGTGCGGTTGGCCTAAATAAGAGTCCCCTTCAGTGGATACACGGCTAGTGGTGGTTGTATTGACCCTCGTATTTTGCCGTGTGTTGTGAGCTGCTAGGGTTCCCTCATCAAAGACCCCAGTGTATCGTTCTTCTCAGGACGGTGCTTCGACCGCGACCCCAGGTCAGGCGGGACTACCCG…	409
Otu0039	10703	99.504	100	Apiales	Apiaceae	Angelica	Angelica sylvestris	Angelica sylvestris	species	TCTCGGCTCTCGCATCGATGAAGAACGTAGCGAAATGCGATACTTGGTGTGAATTGCAGAATCCCGTGAACCATCGAGTCTTTGAACGCAAGTTGCGCCCGAAGCCACTAGGCTGAGGGCACGCCTGCCTGGGTGTCACGCATCTTATTGCCCACAAACCACTCACACCTGAGAAGTTGTGCGTCGGTTTGGGGCGGAAATTGGCCTCCCGTACCTTGTCGTGCGGTTGGCGAAAAATGAGTCTCCGGCGATGGACGTCGCGACATCGGTGGTTGTAAAAGACCCTCTTGTCTTGTCGCGTGAATCCTCGTCATCTTAGCGAGCTCCGGGACCCTTAGGCAGCACATACTCTGTGCGCTTCGACTGTGACCCCAGGTCAGGCGGGACTACCCGCTGAGT…	403
Otu0041	12958	97.97	100	Cupressales	Cupressaceae	Juniperus		Juniperus	genus	TCTCGGCTCTCGCCACGATGAAGAATGTAGCGAAATGCGATACTTAGTGTGAATTGCAGAATCCCGTGAATCATCAAGTCTTTGAACGCAAGTTGCGCCCGAGGCCTCGGCCAAGGGCACGTCTGCTTGGGCGTCGCACTCCAAAATTGCCCTCCCCCTCGAGGAGCGTAGATGGCCGTCCGTGTCCGCAAGTGGGGCGGTCGGCTGAAATGAGCACGGGGTCCGTCGATCCGTCGCGACGAGCGGTGGCTCCCAAAGGCCGGCGTTGGTTTGCGCTGATCGAGCGATGCCTCGTGTGGAACTTTTTCTTTGGTGCACCGGCCCGCCAGAGCGCGGGCATGGTGCACCTCTACCGCGTCCCCAAGTCAGGCGTGAATACCCGCTGAGTTTAA	392
Otu0044	8787	99.261	100	Dipsacales	Adoxaceae	Sambucus	Sambucus nigra	Sambucus nigra	species	TCTCGGCTCTCGCATCGATGAAGAACGTAGCGAAATGCGATACTTGGTGTGAATTGCAGAATCCCGTGAACCATCGAGTTTTTGAACGCAAGTTGCGCCCGAAGCCATTAGGCCGAGGGCACGTCTGCCTGGGCGTCACACATTGCCGTCGCCCCCTCTTCCAATTTTTTCCCATTCCTGGGGACGTTGGTAGTCGGGCGGATATTGGTCTCCCGTGCTCTCGAGCGCGGTTGGCCCAAAAGCGAGTCCTCGGCAACGGACGTCACGACAAGTGGTGGTTGAAAAGCCTTCTTATCCTGTCGTGCACCAATTCGTTGTCGCGGGGATCGAGTTGACCCTGACGCGTCGTCTCTGACGTCGCTTCGATCGCGACCCCAGGTCAGGCGGGATTACCCGCTG…	406
Otu0047	11415	97.975	100	Cupressales	Cupressaceae	Chamaecyparis	Chamaecyparis formosensis	Chamaecyparis formosensis	species	TCTCGGCTCTCGCCACGATGAAGAATGTAGCGAAATGCGATACTTAGTGTGAATTGCAGAATCCCGTGAATCATCGAGTCTTTGAACGCAAGTTGCGCCCGAGGCCTCGGCCAAGGGCACGTCTGCTTGGGCGTCGCACTCCAAGTTCGCCCTCCCTCGCAGAGGAGCGTAGATGGCCGTCCGTGTCCGATTGTGGTGCGGTCGGCTGAAATGAGCACGAGGTCCGTCGATCTGTCGCGACGAGCGGTGGCCTATGAAGGTCGGCGTTGGTTTGTGCAGTTCGAGCGAGGCCGAGTGTGGAACTTTAAATTGGCCACAGCGGCCTGCCATAGTGCGGGCATGTTGGGCCCCTTCCGCGTCCCCAAGTCAGGCGTGAATACCCGCTGAGTTTAA	393
Otu0049	13530	100	100	Poales	Poaceae	Lolium	Lolium multiflorum	Lolium multiflorum	species	TCTCGGCTCTCGCATCGATGAAGAACGTAGCGAAATGCGATACCTGGTGTGAATTGCAGAATCCCGCGAACCATCGAGTCTTTGAACGCAAGTTGCGCCCGAGGCCTCTTGGCCGAGGGCACGCCTGCCTGGGCGTCACGCCAAACACGCTCCCACCCAACTAACTTGGGGTGGGACGCGGCATGTGGCTCCTCGTCCCGCAAGGGGCGGTGGGCCAAAGATCCGGCTGCCGGCCTATCGTGCCGGACACAGCGCGTGGTAGGCGACCTCGCTTTACTAAACGCAGTGCCTCCGGCGCGTAGCCGACGCGATGGCCCGAATGGACCCTTTTAACGGAGTGCATGACGCTTCGACCGCGACCCCAGGTCAGGCGGGACTACCCGCTGAATTTAA	393
Otu0050	13600	100	100	Ericales	Ericaceae	Calluna	Calluna vulgaris	Calluna vulgaris	species	TCTCGGCTCTTGCATCGATGAAGAACGTAGCGAAATGCGATACTTGGTGTGAATTGCAGAATCCCGTGAACCATCGAGTCTTTGAACGCAAGTTGCGCCCGATGCCATTAGGCTGAAGGCACGTCTGCCTGGGCGTCACGCATGGCGTCGCCCACTCACCCCGTGCCTCTGTGGGCGGAAGGTGTGTGAGCGGATATTGGCCCCCCGTTCACGTTCGTGCTCGGTCGGTCTAAAAGGAAAGTCCCCAACGACGGACATCACGGCGAGTGGTGGTTGCCAGACCGTCCCGACGCGTCGTGCATGCTGTTCTTTGTCGTTGGCCGGCTCATCGACCCCCGAGTACCGTCAGGTACTCGGTACCTCGACTGCGACCCCAGGTCAGGCGGGATCACCCGCTGA…	405
Otu0055	6485	100	100	Fagales	Fagaceae	Quercus	Quercus rubra	Quercus rubra	species	TCTAGGCTCTCGCATCGATGAAGAACGTAGCGAAATGCGATACTTGGTGTGAATTGCAGAATCCCGCGAATCATCGAGTTTTTGAACGCAAGTTGCGCCCGAAGCCATTCGGCCGAGGGCACGTCTGCCTGGGTGTCACGCATCGTTGCCCCCCCAAACTCCGGTTCGGGCGGGGCGGAAGTTGGCCTCCCGTGCGTGCCTGCGCGCGCGGTTAGCCCAAAAGCGAGTCCTCGGCGACGATCGCCACGACAATCGGTGGTTTTCTTGCCCTCGTTCCTCGTCGTGCGTGCCTCGTCGCTCGAACGCGATTCTTGACCCTCACGCGTCGTCGCCTCGGCGGCGCTCCCAACGCGACCCCAGGTCAGGCGGGACTACCCGCTGAGTTTAA	388
Otu0059	9218	100	93	Caryophyllales	Amaranthaceae	Atriplex	Atriplex prostrata	Atriplex prostrata	species	TCTCGGCTCTCGCATCGATGAAGAACGTAGCGAAATGCGATACTTGGTGTGAATTGCAGAATCCCGTGAACCATCGAGTCTTTGAACGCAAGTTGCGCCCGAAGCCATTAGGTCGAGGGCACGCCTGCCTGGGCGTCACGCATCGCGTCTCCCCCCAACCACCCCGCGTGGATTGGGAGGAGGATGATGGCCTCCCATGCCTCACCGGGCGTGGATGGCCTAAATAAGGAGCCCCCGGTTACGAAGTGCCGCGGCGATTGGTGGAATACAAGGCCTAGCCTAGGACGAAATCGAAGTCGCGCACATCGTAGCTCTTGAGGACTCGCAGGACCCTAACTTGTTTGCCCCTAGGGGCGGCAAAACCGTTGCGACCCCAGGTCAGGCGGGGCTACCCGCTGA…	405
Otu0061	7196	100	100	Brassicales	Brassicaceae	Capsella	Capsella bursa-pastoris	Capsella bursa-pastoris	species	TCTCGGCTCTCGCATCGATGAAGAACGTAGCGAAATGCGATACTTGGTGTGAATTGCAGAATCCCGTGAACCATCGAGTCTTTGAACGCAAGTTGCGCCCCAAGCCTTCTGGCCGAGGGCACGTCTGCCTGGGTGTCACAAATCGTCGTTCCCCCTCATCCTTCAAGGATTCGGGACGGAAGCTGATCTCCCGTGTGTTACCGCACGCGGTTGATCGAAATCCGAGCCAAGGATGCCTTGAGCGTCCCGACATGCGGTGGTGAACTCGTTCAACTCTCCCTATCGTCGGTCGCTCTTGTCCGGAAGCTCTAGATGACCCAAAGTCTTCAATGCGACCCCAGGTCAGGCGGGATCACCCGCTGAGTTTAA	369
Otu0064	5714	99.487	100	Solanales	Solanaceae	Solanum		Solanum	genus	TCTCGGCTCTCGCATCGATGAAGAACGTAGCGAAATGCGATACTTGGTGTGAATTGCAGAATCCCGTGAACCATCGAGTCTTTGAACGCAAGTTGCGCCCGAAGCCATTAGGCCGAGGGCACGTCTGCCTGGGCGTCACGCATCGCGTCGCCCCCCGCACGCCGCAAGGCTCGGCGCGGGGCGGAAGCTGGCCTCCCGTGCGCCCCCGAGCGCGCGGCTGGCCTAAATGCGAGTCCACGTCGACGGACGTCGCGGCAAGTGGTGGTTGAAACTCAACTCTCTCTTGTTGTCGCGGCTACAGCCCGTCGTGCGTCCGGACTCCCAGACCCTGATTGCGCCTAGGCGCTCCGACCGCGACCCCAGGTCAGGCGGGATTACCCGCTGAGTTTAA	391
Otu0066	7605	98.966	100	Caryophyllales	Polygonaceae	Rumex	Rumex acetosella	Rumex acetosella	species	TCTCGGCTCTCGCATCGATGAAGAACGTAGCGAAATGCGATACTTGGTGTGAATTGCAGAATCCCGTGAACCATCGAGTCTTTGAACGCAAGTTGCGCCCGAAGCCTTCTGGCCGAGGGCACGTCTGTCTGGGCGTCACGCACCGCGTCGCCCCCCCTCCCCCCTTAGGGCGGGGATCGGGGGCGGAGAATGGCCTCCCGTGCGCCTCGGCGCGCGGCCGGCCTAAACGCAGACCCCGCGGCCGCGAGACGGCGCGACGATTGGTGGCGTAAACATGGCATCGCGTCGCGCCCTCTGCGGTCCTCGGAGAAGTCGAGGCTGAAAAATGCGGACCCTCGGGTCCACCGTTGCGACCCCAGATCAGGCGGGACTACCCGCTGAATTTAA	387
Otu0068	7660	100	100	Caryophyllales	Amaranthaceae	Chenopodium		Chenopodium album/ficifolium	genus	TCTCGGCTCTCGCATCGATGAAGAACGTAGCGAAATGCGATACTTGGTGTGAATTGCAGAATCCCGTGAACCATCGAGTCTTTGAACGCAAGTTGCGCCCGAAGCCTTTAGGTCGAGGGCACGCCTGCCTGGGCGTCACGCATCGCGTCTCCCCCCACCCACCTTGAGTGGGAGGGCCGGAGGATGATGGCCTCCCATGCCTCACCGGGTGTGGATGGCCTAAATACGGAGCCCCCGGTTACGAAGTGCCGCGGCAATAGGTGGTAGACAAGGCCTAGCCTAGGATGCATCGGAGTCGCGCACTTTGTAGCTCTTGAGGACTCGCAGGACCCTTAGTTTGTTCGCCCTTAGGGACGGCAAAACCGTTGCGACCCCAGGTCAGGCGGGGCTACCCGCTGA…	405
Otu0070	5122	100	100	Fabales	Fabaceae	Trifolium	Trifolium pratense	Trifolium pratense	species	TCTAGGCTCTTGCATCGATGAAGAACGTAGCGAAATGCGATACTTGGTGTGAATTGCAGAATCCCGTGAACCATCGAGTCTTTGAACGCAAGTTGCGCCTGATGCCATTAGGTTGAGGGCACGTCTGCCTGGGCGTCACATATCGAAGCCTCTTGCCAATTTCCTATTGATTGGTATTGTGCAAGATGATGTTGGCCTCCCGTGAGCACCATCGCCTCATGGTTGGTTGAAAATCGAGACCTTGGTAGAGTGTGCCATGATAAATGGTGCATGTGTTAAGCACGAGACCAAACAATCATGTGCTGCTCTATTGAATTTAGCCTCTTTTACCCACATGCGTGTCTAAACGCTCGTGATGAGACCTCAGGTCAGGCGGGGCTACCCGCTGAATTTAA	395
Otu0071	8475	100	100	Poales	Poaceae	Holcus	Holcus lanatus	Holcus lanatus	species	TCTCGGCTCTCGCATCGATGAAGAACGTAGCGAAATGCGATACCTGGTGTGAATTGCAGAATCCCGCGAACCATCGAGTCTTTGAACGCAAGTTGCGCCCGAGGCCACTCGGCCGAGGGCACGCCTGCCTGGGCGTCACGCAAAACACGCTCCCGCCTCCTTATCTGGGAGTGGGACGCGGCATGTGGTCCCCCGTCACGTAAGTGGCGGTGGGCCGAAGATTTGGCTGCCGGTGTATCGTACCGGACACAGCGCGTGGTGGGCGACCTCGCTTTACTTACCGCAGTGTATCCGGTGCGTAGCCGATATCATGGCTGGTTAAGGACCCTTTGAACGGAGTGCATGATGCTTCGACCGCGACCCCAGGTCAGGCGGGACTACCCGCTGAGTTTAA	394
Otu0072	6401	100	100	Rosales	Rosaceae	Filipendula	Filipendula ulmaria	Filipendula ulmaria	species	TCTCGGCTCTCGCATCGATGAAGAACGTAGCGAAATGCGATACTTGGTGTGAATTGCAGAATCCCGTGAACCATCGAGTCTTTGAACGCAAGTTGCGCCCGAAGCCATTAGGCCGAGGGCACGCCTGCCTGGGCGTCACATGTCGTTGCCCCACCTTCTCTTCTCTTTCGAGAGTTTTTTGGGACGGATGATGGCCTCCCGTGTGCTTAGTCATGCGGTTGGCATAAAAACCAAGTCCTCGGCGAACATGCCACAACAATCGGTGGTTTGCAAAACCTCGGTGGCCTGTCGTGTGCGTTTATCGTGTGAGGTCTCCCATTCCCCCTTGCGCATCGCTTTGACGATGCTTACAACGCGACCCCAGGTCAGGCGGGGTTACCCGCTGAATTTAA	392
Otu0076	5440	99.495	100	Cupressales	Cupressaceae	Cupressus	Cupressus arizonica	Cupressus arizonica	species	TCTCGGCTCTCGCCACGATGAAGAATGTAGCGAAATGCGATACTTAGTGTGAATTGCAGAATCCCGTGAATCATCAAGTCTTTGAACGCAAGTTGCGCCCGAGGCCTCGGCCAAGGGCACGTCTGCTTGGGCGTCGCACTCCAAAATTGCCCTCCCCCTCGAGGAGAGCGTAGATGGCCGTCCGTGTCCGCAAAGTGGGGCGGTCGGCTGAAATGAGCACGGGGTCCGTCGATCCGTCGCGACGAGCGGTGGCTCCCAAAGGCCGGCGTTGGTTTGTGCTGATCGAGCGATGCCTCGTGTGGAACTTTGTCTTTGGTGCCACCGGCCCGCCAGAGCGCGGCCATGGTGCACCTCTAACGCGTCCCCAAGTCAGGCGTGAATACCCGCTGAGTTTAA	396
Otu0080	7479	100	100	Ranunculales	Ranunculaceae	Anemone	Anemone hupehensis	Anemone hupehensis	species	TCTCGGCTCTTGCATCGATGAAGAACGTAGCGAAATGCGATACTTGGTGTGAATTGCAGAATCCCGTGAACCATCGAGTCTTTGAACGCAAGTTGCGCCCGAAGCCTTTACGGCCGAGGGCACGCCTGCCTGGGCGTCACACACAGCGTCGCCCCCCACCAATCCCTTTGGCTGGGGGACGGAGATTGGCCCCCCGAGCCCCCCGGGGCACGGTCGGCACAAATTTCGGTCCTCGGCGGCGAGCGTCGCGGTCAGCGGTGGTTGTATTCTCATCCCCCAAAGACACAAATGACGCGTCCGCCTCGTCGCACGCAGGCCAGAGCCTAACCCCCGGAGGGAGACCTCCACCTGCGACCCCAGGTCAGGCGGGATTACCCGCTGAGTTTAA	388
Otu0082	6406	100	100	Malpighiales	Salicaceae	Salix		Salix myrsinifolia/arctica	genus	TCTCGGCTCTCGCATCGATGAAGAACGTAGCGAAATGCGATACTTGGTGTGAATTGCAGAATCCCGTGAACCATCGAGTCTTTGAACGCAAGTTGCGCCCGAGGCCTCCTGGTCGAGGGCACGTCTGCCTGGGTGTCACGCATCGTCGCCCCCACTCCCCTCGGCTCACGAGGGCGGGGGCGGATACTGGTCTCCCGCGCGCTCCCGCCCGTGGTTGGCCTAAAATCGAGTCCTCGGCGACGGTCGCCACGACAAGCGGTGGTTGAGAGACCCTCGGACACGGTCGTGCGCGTGCCTGTCGCCCCCGGGACCTCCCGGACCCCCGAGCATTGGCTTTCAAGGATGCTCTCGTTGCGACCCCAGGTCAGGCGGGACTACCCGCTGAGTTTAA	391
Otu0085	7066	100	90	Apiales	Apiaceae	Heracleum	Heracleum sphondylium	Heracleum sphondylium	species	TCTCGGCTCTCGCATCGATGAAGAACGTAGCGAAATGCGATACTTGGTGTGAATTGCAGAATCCCGTGAACCATCGAGTCTTTGAACGCAAGTTGCGCCCGAAGCCATTAGGCTAAGGGCACGTCTGCCTGGGTGTCACGCATTCACTTGCCCAAAACCACACACTCCTTGAGGAGCTGTGTTGGTTTGAGGGCGGAAATTGGCCTCCCATGCCTTCTCGCATGGTTGGCAAAAAAATGAGTCTCTGGCTATGGACGTCGTGACATTGGTGGTTGTAAAAGACCCTCTTGTCTTGTCGGGCGAATCCGGGTCATCTTAACGAGCTCCAGGACCCTTAGGCGGCACACATTGTGTGCGCTTCGACTGTGACCCCAGGTCAGGCGGGACTACCCGCTGAGT…	403
Otu0086	4938	100	100	Caryophyllales	Amaranthaceae	Beta	Beta vulgaris	Beta vulgaris	species	TCTCGGCTCTCGCATCGATGAAGAACGTAGCGAAATGCGATACTTGGTGTGAATTGCAGAATCCCGTGAACCATCGAGTCTTTGAACGCAAGTTGCGCCCGAAGCCTTTAGGTCGAGGGCACGTCTGCCTGGGCGTCACGCATCGCGTCTCCCTACCCCACATCGTGTGGGATGGGGAGGAAGATGGCCTCCCATGCCTCACCGGGAATGGATGGCCTAAAAAAGGAGCCCCTGGCTACAAGCTGCAGCGGCATTTGGTGGAAGACAAGGCCTTGCCTAGTATGCATCCGCGTCGCTCAGCACGTAGGCCGTGGACTCGCAGGACCCTAACATGTTGCCCCCTGACGGCGACAAACCTTTGCGACCCCAGGTCAGGCGGGGCTACCCGCTGAGTTTAA	398
Otu0087	4142	99.739	99	Fagales	Fagaceae	Quercus	Quercus robur	Quercus robur	species	TCTAGGCTCTCGCATCGATGAAGAACGTAGCGAAATGCGATACTTGGTGTGAATTGCAGAATCCCGCGAATCATCGAGTTTTTGAACGCAAGTTGCGCCCGAAGCCATTCGGCCGAGGGCACGTCTGCCTGGGTGTCACGCATCGTTGCCCCCCCCAAACTCCGGTTCGGGCGGGGCGGAAGTTGGCCTCCCGTGCGTGCTCGCGCGCGCGGTTAGCCCAAAAGCGAGTCCTCGGCGACGAGCGCCACGACAATCGGTGGTTTTTTGCCCTCGTTCCTCGTCGTGCGCGCCCCGTCGCCCAAACGCGCTCCTGCGACCCTCACGCGTCGCCTCGGCGGCGCTCCCAACGCGACCCCAGGTCAGGCGGGACTACCCGCTGAGTTTAA	386
Otu0088	6588	100	100	Apiales	Apiaceae	Daucus	Daucus carota	Daucus carota	species	TCCCGGCTCTCGCATCGATGAAGAACGTAGCGAAATGCGATACTTGGTGTGAATTGCAGAATCCCGTGAACCATCGAGTCTTTGAACGCAAGTTGCGCCCGAAGCCATTAGGCCCAGGGCACGTCTGCCTGGGTGTCACGCATCGTGTTGCCCCTGACCAAACATCTCCTCGAGAGATTTATTTGTTCAGGGGCGGAAATTGGCCTCCCGTGCCTTTTGTGTGCGGTTGGCTCAAAAATGAGTCTCTGGTGACGGGCATCACGACATCGGTGGTTGTAAGAAGACCTTCTTGTGTCGTTGTGTATACCCGCCGCAGTAGGGAACTCGAGGGCCCTTGGGCACAGCAAAAATTGTGTGCACTTCGATTGTGACCCCAGGTCAGGCGGGACTACCCGCTGA…	405
Otu0089	4737	100	100	Proteales	Platanaceae	Platanus	Platanus x acerifolia	Platanus x acerifolia	species	TCTCGGCTCTCGCATCGATGAAGAACGTAGCGAAATGCGATACTTGGTGTGAATTGCAGAATCCCGTGAACCATCGAGTCTTTGAACGCAAGTTGCGCCCTAGGCCATTAGGCTGAGGGCACGCCTGCCTGGGCGTCACGCATCGTGTCGCTCCCCCCAGCCACCCCATGGGATGGCCGGTTTGGGAGCGGAGATTGGCCCCCCGTGTGTCGTATGCGCACGCGGCCGGCCTAAAAGCTGGGCCCCCGGCGGTCGACGTCACGACGAGTGGTGGTTGATACGTGATACCCCTTGCCTTATCGGACGTCGTGCACGCTCGACCGCACACGGGGCCCCGGAGACCCCGAAGAACCGTCGTCAAGGACGACGCTCTCACTGCGACCCCAGGTCAGGCGGGGC…	415
Otu0090	4807	100	92	Rosales	Urticaceae	Urtica	Urtica urens	Urtica urens	species	TCTCGGCTCTCGCATCGATGAAGAACGTAGCAAAATGCGATACGTAGTGTGAATTGCAGGATCCCGTGAACCATCGAGTTTTTGAACGCAAGTTGCGCCCGAAGCCTTTAGGCCGAGGGCACGCCTGCCTGGGCGTCACGCACCGTTGACCCCCCAAACCTCCTCGAGATGTTTGTGGGGGCGTAAAGTGGCTTCCCGTCGGTCTTTGTCCCGCGGTTGGCCTAAAATTGAATCCCTAGCCGCGGTGCGCGCGGCATTCGGTGGTCAACGATAGCTTTCGTTACCCCGTCGTGCGCTCCCGCGTTGCAAAGGATGTCACCGATGTAACCTGATGCCTAGCTCTGCGAAGAGCGCAGCTTACAACGCGACCCCTGGTCAGGCGGGGCTACCCGCTGAATT…	402
Otu0095	4867	96.947	100	Asterales	Asteraceae	Eupatorium	Eupatorium cannabinum	Eupatorium	species	TCTCGGCTCACGCATCGATGAAGAACGTAGCAAAATGCGATACTTGGTGTGAATTGCAGAATCCCGTGAACCATCGAGTTTTTGAACGCAAGTTGCGCCCGAAGCCACCCGGCTGAGGGCACGTCTGCCTGGGCGTCACGCATCACGTCGCCCACATCAAACATCCATGATGTATGTGGGCGGAGACTGGTCTCCCGTGCCCATGGTGCGGTTGGCCCAAATACGAGTCCGTTTAAGGGTGACGCACGACTGGTGGTGGTTGATTACACAGTCGTCTCGTGTCGTGGGTCTCGATTCTTGACGGTATGGCTCTTGTAGTACCCTAATGCGTCGTCTTGTGATGGCTCTTCGATCGCGACCCCAGGTCAGGCGGGACTACCCGCTGAGTTTAA	392
Otu0097	5608	99.748	95	Rosales	Urticaceae	Parietaria	Parietaria judaica	Parietaria judaica	species	TCTTGGCTCTCGCATCGATGAAGAACGTAGCGAAATGCGATACTTGGTGTGAATTGCAGAATCCCGTGAACCATCGAGTCTTTGAACGCAAGTTGCGCCCGAAGTCGTTAGGCTGAGGGCACGCCTGCCTGGGCGTCACGCACCGTCGCCCCCCCAAACCACACTCTACCTGCTTTCGGGCGGGAAGTTTGTGGTGGCGGGGGGCGTAGAATGGCCTCCCGCTTGAATCTCCAAGCGGTTGGCCTAATAATCTAGCCATCGGCTTCGGAACCGGCGACATTCTGTGACTGCCAAATATTTGGCTCCCCGTCGCCCGCACCCAAGTCGTTGGTCTGTTGCAAAAGCCCATTGTCGGCCTATTCTTGTAGGACGACCTTGATGCGACCCCAGGTCAGGCGG…	418
Otu0103	7604	100	100	Malpighiales	Salicaceae	Populus		Populus	genus	TCTCGGCTCTCGCATCGATGAAGAACGTAGCGAAATGCGATACTTGGTGTGAATTGCAGAATCCCGTGAACCATCGAGTCTTTGAACGCAAGTTGCGCCCGAGGCCTCCTGGTCGAGGGCACGTCTGCCTGGGTGTCACGCATCGTCGCCCCCGCTCCCCTCGGCTCACGAGGGCGGGGGCGGATACTGGTCTCCCGCGCGCTCCCGCTCGCGGCTGGCCCAAAATCGAGTCCCCGGCGACGGTCGCCACGACGAGCGGTGGTTGAGAGACCCTCGGACACTGTCGTGCGCGCGCCCGTCGCCCCCGGGATCTCCTGGACCCTCGGGCATCGACCTTCTAGGATGCTCTCGTTGCGACCCCAGGTCAGGCGGGACTACCCGCTGAGTTTAA	391
Otu0105	2856	99.747	100	Poales	Poaceae	Panicum	Panicum virgatum	Panicum virgatum	species	TCTCGGCTCTCGCATCGATGAAGAACGTAGCAAAATGCGATACCTGGTGTGAATTGCAGAATCCCGCGAACCTTCGAGTTTTTGAACGCAAGTTGCGCCCGAGGCCTTCTGGTTGAGGGCACGTCTGCCTGGGCGTCACGCCAAAAGACACTCCCAACCCATCATTGGGCACGGACGTGGTGTTTGGCTCCCCATGCCTTGTGGTACGGTGGGCTGAAGTTGGGGCTGCCGGCGCATCGTGTCGAGCACCTGCATGTGGTGGGCGACATAAGTTGTTCTCGGTGCAGTGTCTCGGCACGCAGCCAGCTTCTTGGCCTAGAGGACCCATTTAAGACCGTAGCGCCTCGGTGCTCGGACCGCGACCCCAGGTCAGACGGGATCACCCGCTGAGTTTAA	396
Otu0109	3975	100	92	Cupressales	Cupressaceae	Metasequoia	Metasequoia glyptostroboides	Metasequoia glyptostroboides	species	TCTCGGCTCTCGCCACGATGAAGAATGTAGCGAAATGCGATACTTAGTGTGAATTGCAGAATCCCGTGAATCATCGAGTCTTTGAACGCAAGTTGCGCCCGAGGCTTCGGCCGAGGGCACGTCTGCTTGGGCGTCGCATTTCAAAATCGCCCTCTAGAACGGAGGAGCGGAGATGGTCGTCCGTGCCCGCCAGAGGTGCGGTCGGCTGAAATGAGCACGAGGTCCGTCGCTCCCGTCGCGACGAGCGGTGGCCCATGCGGGTCGGCGTTGGTTTGTGCGGGGCGGATTAGGCCAAGTGTGGAACTTTAATCGGGCTACGGTGGCCCGCCATCGTGCGGGCATGCCGGGTCCCTATCGCGTCCCCAGGTCAGGCGTGAATACCCGCTGAGTTTAA	394
Otu0110	3604	100	100	Asterales	Asteraceae	Scorzoneroides	Scorzoneroides autumnalis	Scorzoneroides autumnalis	species	TCTCGGCTCACGCATCGATGAAGAACGTAGCAAAATGCGATACTTGGTGTGAATTGCAGAATCCCGTGAACCATCGAGTTTTTGAACGCAAGTTGCGCCCGAAGCCATCCGGTTGAGGGCACGCCTGCCTGGGCGTCACGCTTCGCATCGCCCCCCACCATACATACCCAACGGGTACTAATGGTGTTTGGGGCGGAGATTGGCCTCCCGCACCTCTGATGCGGTTGGCCTAAAAATGAGTCCCCTTCAGCGGACACACGACTAGTGGTGGTTGAACAGACCCTCGTCCTTATCGTGTGTCGTGAGCTGCAAGGGAAACCCTCACCAAAGACCCTATTGCATTGTTTTTTGGACAATGCTTCGACCGCGACCCCAGGTCAGGCGGGACTACCCGCTGAG…	404
Otu0111	2493	99.246	99	Fagales	Betulaceae	Ostrya	Ostrya japonica	Ostrya japonica	species	TCTCGGCTCTCGCATCGATGAAGAACGTAGCGAAATGCGATACTTGGTGTGAATTGCAGAATCCCGCGAATCATCGAGTCTTTGAACGCAAGTTGCGCCCGAAGCCATCTGGTCGAGGGCACGTCTGCCTGGGTGTCACGCATCGTTGCCCCCAACCCCATCGCCTCTCCGAGAGACGAGGGCAGCTTGTGGGGCGGACATTGGCCTCCCGCGAGCTTCCACTTGCGGTTGGCCTAAAAGCGAGTCCTAGGCGACGAGCGCCACGACAATCGGTGGTTGTAAAACCCTCGTGTCCCGTCGTGCGTGCCTCGTCGCTCTTCTTGTGCTCTGTGACCCTGTAGCGTCGCGACCGCGACTCTTCCAATGCGACCCCAGGTCAGGCGGGACTACCCGCTGAAT…	403
Otu0112	3513	100	100	Brassicales	Brassicaceae	Sinapis	Sinapis arvensis	Sinapis arvensis	species	TCTCGGCTCTCGCATCGATGAAGAACGTAGCGAAATGCGATACTTGGTGTGAATTGCAGAATCCCGTGAACCATCGAGTCTTTGAACGCAAGTTGCGCCCCAAGCCTTCTGGCCGAGGGCACGTCTGCCTGGGTGTCACAAATCGTCGTCCCCCCATCCTCTCGAGGATATCGGACGGAAGCTGGTCTCCCGTGTGTTACCGCACGCGGTTGGCCAAAATCCGAGCTAAGGATGCCAGGAGCGTCTCGACATGCGGTGGTGAATTCAATCTCCTCGTGATACAGTCGGTCGTTCCGGTCCAAAAGCTCTTGATGACCCAAAGTCCTCAACGCGACCCCAGGTCAGGCGGGATCACCCGCTGAGTTTAA	368
Otu0113	2755	100	100	Malvales	Malvaceae	Tilia	Tilia platyphyllos	Tilia platyphyllos	species	TCTCGGCTCTCGCATCGATGAAGAACGTAGCGAAATGCGATACTTGGTGTGAATTGCAGAATCCCGTGAACCATCGAGTCTTTGAACGCAAGTTGCGCCCCAAGCCATTAGGCCGAGGGCACGCCTGCCTGGGTGTCACGCATCGTCGCCCCCTCCACCCTTTAGCCCGACAAAAGGCTAAGGGCGTTGATGGGACGGAAAATGGCCTCCCGTATGCTCCCAGCTTGCGGTTGGCCCAAACGCGAGTCCTCGGCAACGAATGGCGCCGTGACGATCGGTGGTAATGCTCCTAGCGTGCCTTGTCTCCAGTCGCGCGCGCCCGTTGTCCGTGCGGACCCCCTCGGACCCTTTTGTGCATCGCTCGAACGATGCTCGCATCGCGACCCCAGGTCAGGCGGG…	417
Otu0115	5764	100	100	Rosales	Ulmaceae	Ulmus		Ulmus	genus	TCTCGGCTCTCGCATCGATGAAGAACGTAGCGAAATGCGATACTTGGTGTGAATTGCAGAATCCCGTGAACCATCGAGTCTTTGAACGCAAGTTGCGCCCGAAGCCATCCGGCCGAGGGCACGTCTGCCTGGGCGTCACACACCGTTGCCCCCCCAAACCCCGTCGGGGAAGAAGGGGGGCGGATGCTGGCCTCCCGTGAGCCTCGCCTCGCGGCTGGCCCAAATGCGAGATCTCTGCTGCGAGCGTCGCGGCGATGGTGGTTGTCGAATAACTCGGTGCCCCGTCGCGAACGCCCCCAGCGTGCTGTCTCGGAACGACCCCTGCGCGCGGCCTCGCGCCGCGCTTCCAACGCGACCCCAGGTCAGGCGGGGCTACCCGCTGAATTTAA	389
Otu0116	3113	100	100	Lamiales	Plantaginaceae	Plantago	Plantago arenaria	Plantago arenaria	species	TCTCGGCTCTCGCATCGATGAAGAACGTAGCGAAATGCGATACTTGGTGTGAATTGCAGAATCCCGTGAACCATCGAGTCTTTGAACGCAAGTTGCGCCCGATGCCTCCCGGCTGAGGGCACGCCTGCCTGGGCGTCACGCATCGCGTCGCCCCCTCCCAATACCTTGAGGTCCTGTGAGGGGGCGGATATTGGCTTTCCGTTAGCCCGGTTAGCCCAAATGGGATCCCTCATCGACGGATGTCACAACCAGTGGTGGTTGAAAGATCATTGGTGCTGTTGTGCTTCACCCTGTCGCTTGTTCGGGAATCGTCATGAACCAACGGCGTGTAAAGCGCCTTCGACCGCGACCCCAGGTCAGACGGGACTACCCGCTGAGTTTAA	383
Otu0118	3000	100	100	Brassicales	Brassicaceae	Brassica		Brassica	genus	TCTCGGCTCTCGCATCGATGAAGAACGTAGCGAAATGCGATACTTGGTGTGAATTGCAGAATCCCGTGAACCATCGAGTCTTTGAACGCAAGTTGCGCCCCAAGCCTTCTGGCCGAGGGCACGTCTGCCTGGGTGTCACAAATCGTCGTCCCCCCATCCTCTCGAGGATATGGGACGGAAGCTGATCTCCCGTGTGTTACCGCACGCGGTTGGCCAAAATCCGAGCTAAGGACGTCAGGAGCGTCTTGACATGCGGTGGTGAATTTAATTCTCGTCATATAGTCAGACGTTCCGGTCCAAAAGCTCTTGATGACCCAAAGTCCTCAACGCGACCCCAGGTCAGGCGGGATCACCCGCTGAGTTTAA	366
Otu0119	2614	100	99	Fabales	Fabaceae	Styphnolobium	Sophora japonica	Sophora japonica	species	TCTCGGCTCTTGCATCGATGAAGAACGTAGCGAAATGCGATACTTGGTGTGAATTGCAGAATCCCGTGAACCATCGAGTCTTTGAACGCAAGTTGCGCCCGAAGCCATTAGGCCGAGGGCACGCCTGCCTGGGTGTCACACATCGTTGCCCCAATGCCAGTGCCTCTTGCTAGGTCCTGAGCGGGGCGAATGTTGGCTTCCCGTGAGCCTTGTCTCGCGGTTGGTTAAAAAATGTGTCTGTGGTGGAGAGCACCACGATGGATGGTGGCTGAGTAAAATCTCGAGACCAATCGCGTGTGTCTCTTTGCCGGTTTTGGACTATGTGACCCACGGAGCATCATATACGATCGCCCCATAACGAGACCTCAGGTCAGGCGGGGCTACCCGCTGAGTTTAA	397
Otu0122	3145	100	100	Asterales	Asteraceae	Hypochaeris	Hypochaeris radicata	Hypochaeris radicata	species	TCTCGGCTCACGCATCGATGAAGAACGTAGCAAAATGCGATACTTGGTGTGAATTGCAGAATCCCGTGAACCATCGAGTTTTTGAACGCAAGTTGCGCCCGAAGCCATCCGGCCGAGGGCACGCCTGCCTGGGCGTCACGCATCGCGTCGCCCCCACCAAATTTCCAAATCTGGTTGGGGGCGGAGATTGGCCTCCCGTACCTGTTGTGGTTGGCCTAAAAAGGAGTCCCCTTCGGTGGACACACGACTAGTGGTGGTTGAACAGACCCTCGTCTTTATTGTGTGTCATGAGCTGCTAGGGAGCCCTCATCAAAGACCCTTTGTATCGTTTTCGGACGGTGCTTCGACCGCGACCCCAGGTCAGACGGGACTACCCGCTGAGTTTAA	387
Otu0124	4609	100	99	Poales	Poaceae	Arrhenatherum	Arrhenatherum elatius	Arrhenatherum elatius	species	TCTCGGCTCTCGCATCGATGAAGAACGTAGCGAAATGCGATACCTGGTGTGAATTGCAGAATCCCGCGAACCATCGAGTCTTTGAACGCAAGTTGCGCCCGAGACCATTCGGTCGAGGGCACGCCTGCCTGGGCGTCACGCTAAACACGCTCCAACCCCCATCATTGGGAGTAGGATGCGGCATGTGGCCTCCCGTCACGCAAGGGGCGGTGGGCCGAAGATATGGCTGCCGGCGTATCGTGTCGGACACAGCGCGTGGTGGGCGACCTCGCTTTACTTACCGCAGTGCCTCCGAGGCGTAGCTGACGTAATGGCCTCTAAAGACCCTTTGAACGGTGCGCATGACGCTCCGACCGCGACCCCAGGTCAGGCGGGACTACCCGCTGAATTTAA	393
Otu0130	2560	99.746	100	Fagales	Juglandaceae	Pterocarya		Pterocarya	genus	TCTCGGCTCTCGCATCGATGAAGAACGTAGCGAAATGCGATACTTGGTGTGAATTGCAGAATCCCGCGAATCATCGAGTCTTTGAACGCAAGTTGCGCCCGAAGCCATTCGGCCGAGGGCACGTCTGCCTGGGTGTCACGCATCGTTGCCCCAACCCCAAACACTACTTGTGCTGTGCGGGGTGCGGGGCAGACATTGGCCTCCCGTGTGCTCTTGCTCGCGGTTAGCCTAAAAGTGAGTCCTGGGCGACGAGCGCCACGACAATCGGTGGTTGAGAAACCCTCGTGACCCGTCGTGTGTTGCCCGTCGCTGTGAAGGTGCTCCTCGACCCTATTGTGTCGTTCTTGCGACTCTACCATCGCGACCCCAGGTCAGGCGGGATTACCCGCTGAATTTAA	398
Otu0131	2939	100	100	Malpighiales	Salicaceae	Populus	Populus nigra	Populus nigra	species	TCTCGGCTCTCGCATCGATGAAGAACGTAGCGAAATGCGATACTTGGTGTGAATTGCAGAATCCCGTGAACCATCGAGTCTTTGAACGCAAGTTGCGCCCGAGGCCTCCTGGTCGAGGGCACGTCTGCCTGGGTGTCACGCATCGTCGCCCCCTCTCCCCTCGGCTCACGAGGGCGGGGGCGGATACTGGTCTCCCGCGCGCTCCCGCTCGCGGCTGGCCCAAAATCGAGTCCCCGGCGACGGTCGCCACGACGAGCGGTGGTTGAGAGACCCTCGGACACTGTCGTGCGCGCGCCCGTCGCCCCCGGGATCTCCTGGACCCTCGGGCATCGACCTTCTAGGATGCTCTCGTTGCGACCCCAGGTCAGGCGGGACTACCCGCTGAGTTTAA	391
Otu0132	3373	100	100	Poales	Poaceae	Poa	Poa annua	Poa annua	species	TCTCGGCTCTCGCATCGATGAAGAACGTAGCGAAATGCGATACCTGGTGTGAATTGCAGAATCCCGCGAACCATCGAGTCTTTGAACGCAAGTTGCGCCTGAGGCCACTTGGCCGAGGGCACGCCTGCTTGGGCGTCACGTCAAACACGCTCCCACCACTCATCGGGAAGTGGGACGCGGCATGTGGCCCCCCGTTTCGCAAGGTACGGTGGGCCTAAGATGTGGCTGCCGGCCTATCGTGCCGGACACAGCGCGTGGTGGGCGATCTCGCTTTACTTACCGCAGTGCATACGGACCGTAGCCGATGTTATGGCCTTAAGGACCCAAAGAACGGAGCACTTGATGCTTCGACCGCGACCCCAAGTCAGGCGGGACTACCCGCTGAGTTTAA	391
Otu0140	2520	98.718	99	Saxifragales	Crassulaceae	Phedimus	Phedimus kamtschaticus	Phedimus kamtschaticus	species	TCTCGGCTCTCGCATCGATGAAGAACGTAGCAAAATGCGATACTTGGTGTGAATTGCAGAATCCCGTGAACCATCGAGTTTTTGAACGCAAGTTGCGCCCGAAGCCATTAGGCTAAGGGCACGTCTGCCTGGGTGTCACGTATTGTGTTGCCCCCATACTTGAATGAATGTGGAGCGAAGCTTGGCCTCCCGTGGAGTCATATTCGCGGATGGCTTAAAATTGAGCCTCGAGACGGCGATACGTCACGACAAGTGGTGGTTGTAAGGCTTTGTCCTTTGATTATTCATGTCGTGAATGTCGCATCTCATCACTCAAACGTAACCCAAACGGAACGTCCTTGACGTTGCCAGCATAGCGACCCCAGGTCAGGCGGGATTACCCGCTGAGTTTAA	393
Otu0142	2646	100	100	Brassicales	Brassicaceae	Sinapis	Sinapis alba	Sinapis alba	species	TCTCGGCTCTCGCATCGATGAAGAACGTAGCGAAATGCGATACTTGGTGTGAATTGCAGAATCCCGTGAACCATCGAGTCTTTGAACGCAAGTTGCGCCCCAAGCCTTCTGGCCGAGGGCACGTCTGCCTGGGTGTCACAAATCGTCGTCCCCCCATCCTCTCGAGGATATGGGACGGAAGCTGGTCTCCCGTGTGTTACCGCACGCGGTTGGCCAAAATCCGAGCTAAGGACGTTTTGGAGCGTCTCGACATGCGGTGGTGAATTGTAACCTCGTCATATTGTCGGTCGTTCCGGTTCAAAAGCTCTTGATGACCCAAAGTCCTCAACGCGACCCCAGGTCAGGCGGGATCACCCGCTGAGTTTAA	367
Otu0144	3592	100	100	Cupressales	Cupressaceae	Taxodium		Taxodium distichum/mucronatum	genus	TCTCGGCTCTCGCCACGATGAAGAATGTAGCGAAATGCGATACTTAGTGTGAATTGCAGAATCCCGTGAATCATCGAGTCTTTGAACGCAAGTTGCGCCCGAGGCTTCGGCCGAGGGCACGTCTGCTTGGGCGTCGCACTCCAAAATCGCCCTCCCCCACGGAGGAGCGGAGATGGCCGTCCGTGCCCGCCAGCGGCGCGGTCGGCTGAAATGAGCACGAGGTCCCTCGCCCCGTCGCGACGAGCGGTGGCCTATGCGGGTCGGCGTTGGTTTGTGCGGGTCGAGTGAGGCCAAGTGTAGAACTTTAACCGGGCTACAGCGCCCTGCCAACGTGCGGGTGCGCTTGGCCCCTTGCCGCGTCCCCAAGTCAGGCGTGAATACCCGCTGAGTTTAA	394
Otu0146	3787	99.746	100	Ranunculales	Ranunculaceae	Clematis	Clematis armandii	Clematis armandii	species	TCTCGGCTCTTGCATCGATGAAGAACGTAGCGAAATGCGATACTTGGTGTGAATTGCAGAATCCCGTGAACCATCGAGTCTTTGAACGCAAGTTGCGCCCGAAGTCTTTTAGACCGAGGGCACGCCTGCCTGGGCGTCACACACAGCGTCGCCCCCCACCAACCCGTTGGCTGGGGGACGGAAACTGGCCCCCCGAGCCCCCACGGGCACGGTCGGCACAAATGTTGGTCCTCGGCGGCGAGCGTCGCGGTCAGCGGTGGCTGTATTCTCATCCCCCAAAGACAGAAACGACGCGCACGCCTCGCCGCACGCAGGCGTAACGAACCCAGAGAAGCTCTCCCCGGAGGCTCCAACCTGCGACCCCAGGTCAGGCGGGATTACCCGCTGAGTTTAA	394
Otu0148	2285	100	100	Malpighiales	Salicaceae	Salix	Salix alba	Salix alba	species	TCTCGGCTCTCGCATCGATGAAGAACGTAGCGAAATGCGATACTTGGTGTGAATTGCAGAATCCCGTGAACCATCGAGTCTTTGAACGCAAGTTGCGCCCGAGGCCTCCTGGTCGAGGGCACGTCTGCCTGGGTGTCACGCATCGTCGCCCCCGCTCCCCTCGGCTCACGAGGGCGGGGGCGGATACTGGTCTCCCGCGCGCTCCCGCCCGTGGTTGGCCTAAAATCGAGTCCCCGGCGACGGTCGCCACGACAAGCGGTGGTTGAGAGACCCTCGGACACGGTCGTGCGCGTGCTCGTCGCCCCCGGACCTCCCGGACCCCCGAGCATTGGCTTTCAAGGATGCTCTCGTTGCGACCCCAGGTCAGGCGGGACTACCCGCTGAGTTTAA	390
Otu0150	1902	100	100	Rosales	Rosaceae	Rubus	Rubus caesius	Rubus caesius	species	TCTCGGCTCTCGCATCGATGAAGAACGTAGCGAAATGCGATACTTGGTGTGAATTGCAGAATCCCGTGAACCATCGAGTCTTTGAACGCAAGTTGCGCCCGAAGCCATTAGGCCGAGGGCACGCCTGCCTGGGCGTCACACGTCGTTGCCCCCCCAAACCCCTCGGGAGTTAGGCGGGACGGATGATGGCCTCCCGTGTGCTCTGTCAAGCGGTTGGCATAAAAACAAGTCCTCGGCGACTAACGCCACGACAATCGGTGGTTGTCAAACCTCTGTTGCCTATCGTGTGCGCGTGTCGAGCGAGGGCTCCACAAACCATGTTGCATCGATTCGTCTATGCTTTCAACGCGACCCCAGGTCAGGCGGGGTTACCCGCTGAATTTAA	385
Otu0155	4081	99.75	100	Fabales	Fabaceae	Melilotus		Melilotus	genus	TCTAGGCTCTTGCATCGATGAAGAACGTAGCGAAATGCGATACTTGGTGTGAATTGCAGAATACCGTGAACCATCGAGTCTTTGAACGCAAGTTGCGCCCGATGCCATTAGGTTGAGGGCACGTCTGCCTGGGTGTCACATATCGAAGCCTCCTGCCAATTTCCTTTTGATAGGTATTGTGCATGCTGGTGAATGTTGGCCTCCCGTGAGCTCTATTGTCTCATGGTTGGTTGAAAATCGAGACCTTGGTAGGGTGTGCCATGATAGATGGTGGTTGTGTGACCCACGAGAAACCAAGATCATGTGCTGCCCTATTCAATTCGGCCTCTTTTACCCATATGCGTTTTGTAAACGCTCGTGATGAGACCTCAGGTCAGGCGGGGCTACCCGCTGAATTTAA	400
Otu0159	1799	100	100	Caryophyllales	Polygonaceae	Polygonum	Polygonum aviculare	Polygonum aviculare	species	TCTCGGCTCTCGCATCGATGAAGAACGTAGCGAAATGCGATACTTGGTGTGAATTGCAGAATCCCGTGAACCATCGAGTCTTTGAACGCAAGTTGCGCCCGAAGCCCTCGTGGCCAGGGCACGTCTGTCTGGGCGTCACGCACCGCGTCGCCCCCACCCCCCTCCGGGGGGTACGGGGCGGAGATTGGCCCCCCGTGTGCCTCGTGGCGCGCGGCCGGCCCAAACATAGACCCCGCGACCGCTGGACGGCGCGACGATCGGTGGAGTAGACCCTACGCATCCCGTCGCGCCCCGAGCGGCCCTCGGAGGCCATGATCGACCCTTAGTAAAACTACCGTTGCGACCCCAGATCAGGCGGGACTACCCGCTGAGTTTAA	377
Otu0165	1739	100	100	Fabales	Fabaceae	Lotus	Lotus corniculatus	Lotus corniculatus	species	TCTCGGCTCTCGCATCGATGAAGAACGTAGCGAAATGCGATACTTGGTGTGAATTGCAGAATCCCGTGAACCATCGAGTCTTTGAACGCAAGTTGCGCCCGAAACCATTAGGTCGAGGGCACGTCTGCCTGGGTGTCACACATCGTTGCCCCAACGCCAAATGCTTCGTGCTATGCGGCGTGCGGGGTGAATGTTGGCCTCCCGCGAGCTAAGGCTCACGGTTGGCTTAAATTTGGGTCCATGGTAGGGTATGCCATGATGGATGGTGGTTGAGTAACGCTCGAGACCAATCATGGGTAACCTTATCATGCCTTGGACCTATAGACCCGCATGCGTGGTGTAACCGCGCTCACAATGAGACCTCAGGTCAGGCGGGGCTACCCGCTGAGTTTAA	394
Otu0167	1561	100	100	Poales	Poaceae	Calamagrostis	Calamagrostis x acutiflora	Calamagrostis x acutiflora	species	TCTCGGCTCTCGCATCGATGAAGAACGTAGCGAAATGCGATACCTGGTGTGAATTGCAGAATCCCGCGAACCATCGAGTCTTTGAACGCAAGTTGCGCCCGAGGCCATTCGGCCGAGGGCACGCCTGCCTGGGCGTCACGCTAAACACGCTCCCACCCCCTCATCGGGGAGTTGGATGCGGCATGTGGCCTCCCGTCGCGCAAGGGGCGGTGGGCCGAAGATATGGCTGCCGGCGTATCGTGCCGGACACAGCGCGTGGTGGGCGACCTCGCTTTACTTACCGCAGTGCGTCCGACGCATAGCCGACGTGATGGCCTCGAAGGACCCTATGAACGGTGCGCACGACGCTCCGACCGCGACCCCAGGTCAGGCGGGACTACCCGCTGAATTTAA	393
Otu0168	2388	100	99	Fagales	Fagaceae	Quercus		Quercus sect. Quercus	sectio	TCTAGGCTCTCGCATCGATGAAGAACGTAGCGAAATGCGATACTTGGTGTGAATTGCAGAATCCCGCGAATCATCGAGTTTTTGAACGCAAGTTGCGCCCGAAGCCATTCGGCCGAGGGCACGTCTGCCTGGGTGTCACGCATCGTTGCCCCCCCAAACTCCGGTTCGGGCGGGGCGGAAGTTGGCCTCCCGTGCGTGCCTGCGCGCGCGGTTAGCCCAAAAGCGAGTCCTCGGCGACGAGCGCCACGACAATCGGTGGTTTTTTGCCCTCGTTCCTCGTCGTGCGTGCCCCGTCGCCCGAACGCGCTCCTGCGACCCTCACGCGTCGCCTTGGCGGCGCTCCCAACGCGACCCCAGGTCAGGCGGGACTACCCGCTGAGTTTAA	385
Otu0174	2130	100	100	Ericales	Balsaminaceae	Impatiens	Impatiens glandulifera	Impatiens glandulifera	species	TCTCGGCTCTCGCATCGATGAAGAACGTAGCAAAATGCGATACTTGGTGTGAATTGCAGAATCCCGTGAACCATCGAGTTTTTGAACGCAAGTTGCGCCTAAAGCCATTAGGTTGAGGGCACGTCTGCCTGGGCGTCTCGCTTCGTGTCGCCCCATTTCATCTCATTTTCGTTTCTTTGAGGGAGATGAGTGTTTTGGGACGTATATTGGCCTCCTGTGCATATTTATGGAGCAGTTGGCCGAAATAGAAGTCCATATGATAGGACACACGGTTAGTGGTGGTTGAGAAACTGTTTCGATCCCGTGTTACTTCTTTTGGATTTATTGACCCTTGGTGCTTCTTTTATGGTGCATCGACTGCGACCCCAGGTCAGGCGGGATTACCCGCTGAGTTTAA	397
Otu0179	2424	100	100	Poales	Poaceae	Agrostis	Agrostis capillaris	Agrostis capillaris	species	TCTCGGCTCTCGCATCGATGAAGAACGTAGCGAAATGCGATACCTGGTGTGAATTGCAGAATCCCGCGAACCATCGAGTCTTTGAACGCAAGTTGCGCCCGAGGCCATTCGGCTGAGGGCACGCCTGCCTGGGCGTCACGCAAAACACGCTCCCACCCCCTCATCGGGTAGCGGGACGCGGCATGTGGCCCCCCGTAGCGCAAGCTGCGGTGGGCCGAAGATATGGCTGCCGGCGTATCGTGCCGGACACAGCGCGTGGTGAGCGACCTCGCTTTACTTACCGCAGTGCATCCGGGGCGTAGCCGACGTGATGGCCTCTAAGGACCCTTTTAACGGTGCGCACGACGCTCCGACCGCGACCCCAGGTCAGGCGGGACTACCCGCTGAATTTAA	393
Otu0183	2474	99.497	100	Boraginales	Hydrophyllaceae	Phacelia	Phacelia tanacetifolia	Phacelia tanacetifolia	species	TCTAGGCTCTCGCATCGATGAAGAACGTAGCGAAATGCGATACTTGGTGTGAATTGCAGAATCCCGTGAACCATCGAGTTTTTGAACGCAAGTTGCGCCCGAAGCCATTAGGCCGAGGGCACGTCTGCCTGGGCGTCACGCATCGCGTCGCCCCCCCGCAATCGCGGGGGGACGGATTGTGGCCTCCCGTGCCCTTGGGCGCGGCTGGCCGAAATGCGAGTCCGGCGAGACGGACGTCACGACAAGTGGTGGTTGTTATCTCAACTCGCGTGTTGTCGTGCGGCACCCCGTCTCCTGCCGGGACTGAATAGACCCCGACGCGCTGTCCCCCGCCTTAGGGAGGGGGCAAGCGCTACGACCGCGACCCCAGGTCAGGCGGGATTACCCGCTGAGTTTAA	398
Otu0185	1691	100	100	Cupressales	Cupressaceae	Thuja	Thuja occidentalis	Thuja occidentalis	species	TCTCGGCTCTCGCCACGATGAAGAATGTAGCGAAATGCGATACTTAGTGTGAATTGCAGAATCCCGTGAATCATCGAGTCTTTGAACGCAAGTTGCGCCCGAGGCCTCGGCCAAGGGCACGTCTGCTTGGGCGTCGCACTCCAAAATCGCTCTCCCACGGGGAGGTGCGCAGATGGCCGTCCGTGCCCTCCAGCGATGCGGTCGGCTGAAATGAGCGTGAGGACCATCGACACGCAGCGACGAGCGGTGGCCTGTGCAGGTCGGCGTTGGTTTGCGCGGCTCGAGTGAGGTCCAACGTGGAACTTTAATTCGGCCACAACGGTTTGCCTTAGTGCGGGCAAGTTGGGTTACTATCGCGTCCCCAAGTCAGGCGTGATTACCCGCTGAGTTTAA	393
Otu0187	2096	99.506	100	Cornales	Hydrangeaceae	Hydrangea	Hydrangea macrophylla	Hydrangea macrophylla	species	TCTCGGCTCTCGCATCGATGAAGAACGTAGCGAAATGCGATACTTGGTGTGAATTGCAGAATCCCGTGAACCATCGAGTCTTTGAACGCAAGTTGCGCTTGAAGCCATTAGGCTGAAGGCACGTCTGCCTGGGCGTCTCGCAACGCTTCGCCCCCAACCCTCTGTCTCTCTTTGGGCGTTGGACGTTGGGGGCAGATGGTGGCCTCCTGTGCGCAAAATGCATGCAGTTGGCCTAAAAGCAAAGTTCCTGACAATGGATCGTCACGGCACGTGGTGGTCGAAAAACCTCGTCGCGTTTTGTCGTCGGCGCACCTATTGTCGGGTGAAGCTCTGACCCTTGCGCGTCGTCCACGACGGCGCATCGACAGCGACCCCAGGTCAGGCGGGACTACCCGCTGA…	405
Otu0195	2082	98.526	100	Caryophyllales	Polygonaceae	Rumex	Rumex acetosa	Rumex acetosa	species	TCTCGGCTCTCGCATCGATGAAGAACGTAGCGAAATGCGATACTTGGTGTGAATTGCAGAATCCCGTGAACCATCGAGTCTTTGAACGCAAGTTGCGCCCGAAGCCTTCTGGCCGAGGGCACGTCTGTCTGGGCGTCACGCACCGCGTCGCCCCCCTCCTCCCCCTTTCCATGTTCAAGTGGTAAGGCGGAGCGAGAGGGGCGGAGATTGGCCCCCCGTGCGCCCCGCGCGCGGTCGGCCTAAAATCAGACCCCGCGGCCGAATAGAATCGGCGCGACGATTGGTGGCGTAAACATGGCATCGCGTCGCGCCCTCTGCGGCCAACGGAAAGTCTAGGACACAGTCACGCGGACCCTCGAGTCCGCCGTTGCGACCCCAGATCAGGCGGGACTACCCGCT…	407
Otu0198	1366	99.747	100	Malpighiales	Euphorbiaceae	Mercurialis	Mercurialis perennis	Mercurialis perennis	species	TCTCGGCTCTCGCATCGATGAAGAACGCAGCAAAATGCGATACTTGGTGTGAATTGCAGAATCCCGTGAATCATCGAGTTTTTGAACGCAAGTTGCGCCCGAAGCCTTTCGGCCAAGGGCACGCCTGCCTGGGTGTCACGCATACGTTGCCCCCATCCACTCATCAATTCGAGAGGCATGGAAGCAGAAGTTGGCCTCCTGTGTGCCTTGTGCATGTGGTTGGCCCAAAATTTATGTTCGCGGCAAAAGACAGCCACGGCAATCGGTGGTTGTAAGACCCTCTGAAATAGTCGTGTGCTGTTTTTAGTTGTCGGGATCATCTTTGACCCTAATGCGTCCCTCATGGCGCGCTCCGATCGCGACCCCAGGTCAGGCGGGACTACCCGCTGAGTTTAA	396
Otu0200	2123	99.746	95	Rosales	Urticaceae	Parietaria	Parietaria officinalis	Parietaria officinalis	species	TCTTGGCTCTCGCATCGATGAAGAACGTAGCGAAATGCGATACTTGGTGTGAATTGCAGAATCCCGTGAATCATCGAGTCTTTGAACGCAAGTTGCGCCCAAAGCCGTTAGGCTGAGGGCACGCCTGCCTGGGCGTCACGCACCGTCGCCCCCCAAACCACACTCTACCTGTTTCGTGCGGGAAGTTTGTGGTAGCGGGGGGCGTAGAATGGCCTCCCGCTCGAATGTTCTTGCGGTTGGCCTAATAATCTAGTCCTCGGCTTCGGAACCGGCGACATTCGGTGACTGCCAAATATTTGGCTCCCCGTCGCGCGCACCCAAGCCGTTGGTCTTTTGCAAGCCCATTGTCGGCCTATATTTATAGGACGACCTTGACGCGACCCCAGGTCAGGCGGGAAT…	414
Otu0201	1826	99.751	100	Boraginales	Boraginaceae	Echium	Echium vulgare	Echium vulgare	species	TCTCGGCTCTCGCATCGATGAAGAACGTAGCGAAATGCGATACTTGGTGTGAATTGCAGAATCCCGTGAACCATCGAGTCTTTGAACGCAAGTTGCGCCTGAAGCCATTAGGCCGAAGGCACGTCTGCCTGGGCGTCACGCATCGCGTCACCCCATCCACAACTATGTTGGATGAGGTGGATTCTGACCTCCTGTGCCTCTAGGTGTAGTTGGTCGAAATTCGAGTCCGGAGCTTAGGACCTCACGACAAGTGGTGGTTGCAAAACAACTCGCGTCATGTCGTGTGCCGAAACTTCGTGCCTCTAAAGACCCTAAGGCGTGTGTTTCCCATACATTTTATGTTGGGACGCTCGCGCTACGACCGCGACCCCAGGTCAGGCGGGATTACCCGCTGAATTT…	401
Otu0202	1890	100	100	Fagales	Betulaceae	Corylus		Corylus colurna/heterophylla	genus	TCTCGGCTCTCGCATCGATGAAGAACGTAGCGAAATGCGATACTTGGTGTGAATTGCAGAATCCCGCGAATCATCGAGTCTTTGAACGCAAGTTGCGCCCGAAGCCATCTGGTCGAGGGCACGTCTGCCTGGGCGTCACGCATCGTTGCCCCCAACCCCCATCGCCTCTCCAAGAGACGAGGGCGGTCTGCGGGGCGGACATTGGCCTCCCGTGAGCTTCCGCTCGCGGCTGGCCTAAAAGCGAGTCCTCGGCGACGAGCGCCACGACAATCGGTGGTTGACAAACCCTCGTGCCCCGTCGTGCGCGGCTCGTCGCTCGTCTTGTGCTCTGTGACCCTGTAGCGTCGCGCTCGCGACTCTTCCGACGCGACCCCAGGTCAGGCGGGACTACCCGCTGAA…	404
Otu0204	1990	99.744	100	Malpighiales	Salicaceae	Salix		Salix matsudana/babylonica	genus	TCTCGGCTCTCGCATCGATGAATAACGTAGCGAAATGCGATACTTGGTGTGAATTGCAGAATCCCGTGAACCATCGAGTCTTTGAACGCAAGTTGCGCCCGAGGCCTCCTGGTCGAGGGCACGTCTGCCTGGGTGTCACGCATCGTCGCCCCCGCTCCCCTCGGCTCACGAGGGCGGGGGCGGATACTGGTCTCCCGCGTGCTCCCGCCCGTGGTTGGCCTAAAATCGAGTCCCTGGCGACAGTCGCCACGACAAGCGGTGGTTGAGAGACCCTCGGACACGGTCGTGCGCGTGCTTGTCGCCCCCGGGACCTCCCGGACCCCCGAGCATTGGCTTTCAGGGATGCTCTCGTTGCGACCCCAGGTCAGGCGGGACTACCCGCTGAGTTTAA	391
Otu0205	1684	100	100	Caryophyllales	Amaranthaceae	Amaranthus		Amaranthus	genus	TCTTGGCTCTCGCATCGATGAAGAACGTAGCGAAATGCGATACTTGGTGTGAATTGCAGAATCCCGTGAACCATCGAGTTTTTGAACGCAAGTTGCGCCCGAAGCCTTCGGCCAGGGCACGTCTGCCTGGGCGTCACGCACTGCGTCTCCCCCAACCCACCTAGCTGTGGGAGGGGCGAGGAGGATGGTCTCCCATGCCTCACCGGGCGTGGATGGCCTAAAACAGGAGCCCACGGTTTCGAGCTGCTGCGGCGATTGGTGGTGTGCAAGGCCTAGCCTAGAATGCAATCGCGTCGCACAGTGCGTTGACCTTGTGGCCTTGAGGACCCTAGAGCGTTGCCCGAGGGCGACCAACCACTGCGACCCCAGGTCAGGCGGGACTACCCGCTGAGTTTAA	397
Otu0208	1582	100	100	Cupressales	Cupressaceae	Thuja	Thuja plicata	Thuja plicata	species	TCTCGGCTCTCGCCACGATGAAGAATGTAGCGAAATGCGATACTTAGTGTGAATTGCAGAATCCCGTGAATCATCGAGTCTTTGAACGCAAGTTGCGCCCGAGGCCTCGGCCAAGGGCACGTCTGCTTGGGCGTCGCACTCCAAAATCGCTCTCCCACGTGGAGGTGCGCAGATGGCCGTCCGTGCCCTTTAGCGATGCGGTCGGCTGAAATGAGCGTGAGGACCATCGACACGCAGCGACGAGCGGTGGCCTGTGCAGGTCGGCGTTGGTTTGCGCGGCTCGAGTGAGGTCCAACGGGGAACTTTAATTCGGCCACAACGGTTTGCCTTAGTGCGGGCAAGTTGGGTTACTGTCGCGTCCCCAAGTCAGGCGTGATTACCCGCTGAGTTTAA	393
Otu0209	2184	100	100	Rosales	Rosaceae	Potentilla	Potentilla reptans	Potentilla reptans	species	TCTCGGCTCTCGCATCGATGAAGAACGTAGCGAAATGCGATACTTGGTGTGAATTGCAGAATCCCGTGAACCATCGAGTTTTTGAACGCAAGTTGCGCCCGAAGCCATTAGGCCGAGGGCACGTCTGCCTGGGCGTCACACGTCGTTGCCCCTCCCAACCCCTTCGGGAGTTGGATGGGACGGATGATGGCCTCCCGTGTGCCCGGTCACGCGGTTGGCATAAATAACAGGTCCTCGGCGACTAACGCCACGACAATCGGTGGTTATCAAACCTCGGTATCCTGTCGCGCGCGCGTCGTTCGTGGATTTCCTATCCAATGCGTGTCGATTCGTCGACGCTTTCAACGCGACCCCAGGTCAGGCGGGGTTACCCGCTGAATTTAA	384
Otu0211	1534	99.475	100	Asterales	Asteraceae	Achillea	Achillea millefolium	Achillea millefolium	species	TCTCGGCTCATGCATCGATGAAGAACGTAGCAAAATGCGATACTTGGTGTGAATTGCAGAATCCCGTGAACCATCGAGTTTTTGAACGCAAGTTGCGCCCGAAGCCTTTTGGCCGAGGGCACGTCTGCCTGGGCGTCACGCATCGCGTCGCCCCCAACAAATATCTGTTGGGGGCGGATATTGGTCTCCCGTGCTCATGGTGTTGTTGGCCAAAATAAGAGTCCCTTCGATGGACACACGAACTAGTGGTGGTCGTAAAAACCCTCGTTCTTTGTTCTGTGTTAGTCGCAAGGAAAAACTCTTCAAATACCCCAACGCGTTGTCTTAGGATGACGCTTCGACCGCGACCCCAGGTCAGGCGGGACTACCCGCTGAGTTTAA	381
Otu0216	1315	100	100	Sapindales	Sapindaceae	Acer	Acer saccharinum	Acer saccharinum	species	TCTCGGCTCTCGCATCGATGAAGAACGTAGCGAAATGCGATACTTGGTGTGAATTGCAGAATCCCGTGAACCATCGAGTCTTTGAACGCAAGTTGCGCCCCAAGCCGTTAGGCCGAGGGCACGCCTGCCTGGGTGTCACGCATCGTTGCCCCCTCCCAAACCCCCCCTCTCCTCGAAAGGGGACGAGGGGACTTGGCCGTGGGCGGATATTGGCCTCCCGTCTGCCGAACGGCTCGCGGTTGGCCTAAATACGAGTCGTCGGCGACGGACGCCGTGACGTTCGGTGGTCAAAGAAACCTCGAGCTCCCGTCGCGCGTACGTCGTCGGTCCGATAAGGCTCACCGACCCTGAAGCGCTGCGGACAGCGCACGCACCGCGACCCCAGGTCAGGCGGGATTA…	413
Otu0221	1406	99.745	100	Malpighiales	Salicaceae	Populus	Populus simonii	Populus simonii	species	TCTCGGCTCTCGCATCGATGAAGAACGTAGCGAAATGCGATACTTGGTGTGAATTGCAGAATCCCGTGAACCATCGAGTCTTTGAACGCAAGTTGCGCCCGAGGCCTCCTGGTCGAGGGCACGTCTGCCTGGGTGTCACGCATCGTCGCCCCCGCTCCCCTCGGCTCACGAGGGCGGGGTCGGATACTGGTCTCCCGCGCGCTCCCGCTCGCGGCTGGCCCAAAATCGAGTCCCCGGCGACGGTCGCCACGACGAGCGGTGGTTGAGAGACCCTCGGACACTGTCGTGCGCGCGCCCGTCGCCCCCGGGATCTCCTGGACCCTCGGGCATCGACCTTTCTAGGATGCTCTCGTTGCGACCCCAGGTCAGGCGGGACTACCCGCTGAGTTTAA	392
Otu0225	1293	99.749	100	Boraginales	Boraginaceae	Symphytum	Symphytum officinale	Symphytum officinale	species	TCTTGGCTCTCGCATCGATGAAGAACGTAGCGAAATGCGATACTTGGTGTGAATTGCAGAATCCCGTGAACCATCGAGTCTTTGAACGCAAGTTGCGCCCGAAGCCATTAGGCCAAAGGCACGTCTGCCTGGGCGTCACGCATCTCGTCACCGCATCATTAATTTTTGTGTATCGGTGGAATGTGACCTCCTGCTCCTAGTTGTGCAGTTGGTTAAAACTTGAGTATGTGGATTATGACTTCATGACAAGTGGTGGTTGGATAACAACTCTCGTCATGTCGTGTGCCAAGCCCACGTTACTTTCAAGACCCTATGGTGCAAGTTACCCTCATTTTTTTTGTTGGAAACATGTTCTATGACGAGACCCCAGGTCAGGCGGGACTACCCGCTGAATTTAA	398
Otu0230	1146	99.76	100	Malvales	Malvaceae	Tilia		Tilia sect. Tilia	sectio	TCTCGGCTCTCGCATCGATGAAGAACGTAGCGAAATGCGATACTTGGTGTGAATTGCAGAATCCCGTGAACCATCGAGTCTTTGAACGCAAGTTGCGCCCCAAGCCATTAGGCCGAGGGCACGCCTGCCTGGGTGTCACGCATCGTCGCCCCCTCCACCCCTTAGCCCGACAAAAGGCTAAGGGCGTTGCTGGGACGGAAAATGGCCTCCCGTAGGCTCCCAGCTTGCGGTTGGCCCAAACGCGAGTCCTCGGCAACGAATGGCGCCGTGACGATCGGTGGTAATGCTCCTAGCGTGCCTTGTCTCCAGTCGCGCGCGCCCGTTGTCCGTGCGGACCCCCTCGGACCCTTTTGTGCATCGCTCGAACGATGCTCGCATCGCGACCCCAGGTCAGGCGGG…	417
Otu0231	1366	93.473	95	Fagales	Betulaceae	Alnus		Alnus	genus	TCTTGGCTCTCGCATCGATGAAGATCGTAGTGAAATGAGATACTTGGTGTGAATTGCAGAATCTCGTGAATCATCGAGTCTTTGAACGTAAGTTGTGCCCGAAGCCACCTGGCCGAGGGCACGTTTGCCTGGATGTCATGCATCGTTGCCTCCAACCTCATCGCCCTGCAAAGAGGCGATGGGGGCATGCGGGGTAGACATTGGCCTCCCGTGGACTGATGCCTGCAGCTGGCCTAAAAACAAGTCCTCAGCGACGAGCGCCACGACAATCAATGGTTGACAAACCATCATGACTCGTGGTGCTCTCATTGTTGCTCAATGTGTGCTCTTTTGACCCAGTCGTGTCGCGCTCGCAACGCTTCCAACATGACCCTAGGTCAGGCGGGACTACCCGCTGAG…	404
Otu0233	1127	100	100	Poales	Poaceae	Corynephorus	Corynephorus canescens	Corynephorus canescens	species	TCTCGGCTCTCGCATCGATGAAGAACGTAGCGAAATGCGATACCTGGTGTGAATTGCAGAATCCCGCGAACCATCGAGTCTTTGAACGCAAGTTGCGCCCGAGGCCTTTCGGCCGAGGGCACGCCTGCCTGGGCGTCACGCCAAACACGCTCCCACCCCCTTCACCGGGGAGAAGGACGCGGCATGTGGCTCTCCGTCACAAAAGGGGCGGAGGGCCGAAGATTCGGCTGCCGGCGTATCGTGTCGGACACAGCGCGTGGTGGGCGACCTCGCTTTACTTACCGTAGTGTATCCGACACGTAGCCGACATCATGGCCTGAAATGACCCTATGCACGGAGTGCATGACACTTCGACCGCGACCCCAGGTCAGGCGGGACTACCCGCTGAGTTTAA	394
Otu0240	897	99.739	99	Rosales	Rosaceae	Prunus	Prunus laurocerasus	Prunus laurocerasus	species	TCTCGGCTCTCGCATCGATGAAGAACGTAGCGAAATGCGATACTTGGTGTGAATTGCAGAATCCCGTGAACCATCGAGTCTTTGAACGCAAGTTGCGCCCGAAGCCACTAGGCCGAGGGCACGCCTGCCTGGGCGTCACACGTCGTTGCCACCCCGCTACTCCCTCGGGATTGCGGGGGGCGGATGATGGCCTCCCGTACGCTCCGTCGCGCGGTTGGCATAAATACCAAGTCCTCGGCGACGCACGCCACGACAATCGGTGGTTGCGAAACCTCGGTTGCCTGTCGTGCGCGGTCGTCGCGCATCGGGGGCTCGAAAAAATGCATGGCTCCGGCTTGGCTTTCAACGCGACCCCAGGTCAGGCGGGGTTACCCGCTGAATTTAA	385
Otu0241	2743	99.501	100	Asterales	Asteraceae	Jacobaea	Jacobaea vulgaris	Jacobaea vulgaris	species	TCTTGGCTCACGCATCGATGAAGAACGTAGCAAAATGCGATACTTGGTGTGAATTGCAGAATCCCGTGAACCATCGAGTTTTTGAACGCAAGTTGCGCCCAAGGCCTTTTGGTTGAGGGCACGTCTGCCTGGGCGTCACACATCTTGTCACCTACCAACACACACCTTTTAACGAGGATGTTGTATTGGGGGGCGGAGATTGGTCTCCCGTTCCTAAGGTTCGGTTGGCTTAAATAAGAGTCCCTTTCGATGGACGCACGATTAGTGGTGGTTGACAAGACCCTCTTATTGAGTCGTGTGTAAAAAGGAGCAAGGAAGATCTCTTAAACACCCTAATGTGTCGTCTAGTACGATGCTTTGATCGCGACCCCAGGTCAGGTGGGACTACCCGCTGAGTTT…	401
Otu0242	1122	100	100	Fabales	Fabaceae	Lotus	Lotus pedunculatus	Lotus pedunculatus	species	TCTCGGCTCTCGCATCGATGAAGAACGTAGCGAAATGCGATACTTGGTGTGAATTGCAGAATCCCGTGAACCATCGAGTCTTTGAACGCAAGTTGCGCCCGAAACCATTAGGTTGAGGGCACGCCTGCCTGGGTGTCACGCATCGTTGCCCCAACGCCAAACGCCTAGTGCTGTGCGGCGTGTGGGGCGAATGTTGGCCTCCCGCGAGCCCAGGCTCACGGTTGGTTTAAAATTGGGTCCATGGTAGCGTATGCCATGATGGATGGTGGTTGAGTGACGCTCGAGACCAATCATGGGAAACCCTATCTTGCTTGGGCCCTCGAAACCCGCATGCGTGGTGCAACCGCGCTCACAATGAGACCTCAGGTCAGGCGGGGCTACCCGCTGAGTTTAA	394
Otu0244	1226	99.488	100	Poales	Poaceae	Poa	Poa trivialis	Poa trivialis	species	TCTCGGCTCTCGCATCGATGAAGAACGTAGCGAAATGCGATACCTGGTGTGAATTGCAGAATCCCGCGAACCATCGAGTCTTTGAACGCAAGTTGCGCCCGAGGCCTCTTGGCCAAGGGCACGCCTGCCTGGGCGTCACGCCAAACACGCTCCCACCCCTCATCGGGTTGTGGGATGCGGCATGTGGCCCCCCGCCTTGTAAGAGTCGGTGGGCCAAAGATGTGGCTGCCGGCGTATCGTTCCGGACACAGCGCGTGGTGGGCGAACTCGCTTTACTTATCGCAGTGCGTCCGGACCGTAGCCGACGTGATGGCCTTAAGGACCCTATGAACGGGGCGCATGACGCTCCGACCGCGACCCCAGGTCAGGCGGGACTACCCGCTGAATTTAA	391
Otu0250	1078	99.217	99	Fagales	Fagaceae	Quercus	Quercus petraea	Quercus petraea	species	TCTAGGCTCTCGCATCGATGAAGAACGTAGCGAAATGCGATACTTGGTGTGAATTGCAGAATCCCGCGAATCATCGAGTTTTTGAACGCAAGTTGCGCCCGAAGCCATTCGGCCGAGGGCACGTCTGCCTGGGTGTCACGCATCGTTGCCCCCCCAAACTCCGGTTCGGGCGGGGCGGAAGTTGGCCTCCCGTGCGTGCCTGCGCGCGCGGTTAGCCCAAAAGCGAGTCCTCGGCGACGAGCGCCACGACAATCGGTGGTTTTCTGCCCTCGTTCCTCGTCGTGCGCGCCCCGTCGCCCGAACGCGCTCCTACGACCCTCACGCGTCGCCTCGGCGGCGCTCCCAACGCGACCCCAGGTCAGGCGGGACTACCCGCTGAGTTTAA	385
Otu0251	917	99.744	100	Myrtales	Onagraceae	Oenothera		Oenothera biennis/glazioviana	genus	TCTCGGCTCTCGCATCGATGAAGAACGTAGCGAAATGCGATACTTGGTGTGAATTGCAGAATCCCGTGAACCATCGAGTCTTTGAACGCAAGTTGCGCCCTAAGCCATTTGGCCGAGGGCACGTCTGCCTGGGCGTCAATCATCCATTCGTCACCCAACCTCTGCTCCCTAAAAATGAGCTCGGTTCCTGGGTACGGAAGTTGGCCTCCCGTGCTCCTGAAGCGCGGCTGGTCTAAAATCGAGCATCAGACTGATGATCTCCGAGGCACGCGGTGGTTGTTCATTCTTACCTCGTGATGTTGCCCCGGAGCGTCTCCCATACGGAGCTCAACGACCCTAGATTCATAACGATGCGACCCCAGGTCAGGCGGGGCCACCCGCTGAATTTAA	390
Otu0261	1133	99.747	100	Rosales	Elaeagnaceae	Hippophae	Hippophae rhamnoides	Hippophae rhamnoides	species	TCTCGGCTCTCGCATCGATGAAGAACGTAGCGAAATGTGATACTTGGTGTGAATTGTAGAATCCCGTGAACCATCGAGTCTTTGAACGCAAGTTGCGCCCAAAGCCATCAGGCTGAGGGCACGTCTGCCTGGGCGTCACACACCGTTGCCCTCCCAACATCACGTTCTTTCAAGGCTACGTTGGTTGTGAAGGCGCATATTGGCTTCCCGTGAGCTTTGCCTTGTGGTTGGCCCAAATTTTTAGTCATTGGCGACCAGTGCCGCGACAAAGGTGGTAGTTGAAACTTCGGTGCCCTGTCGTGTGTGCGGGTTGTTCGTGATACAAGGACCCAAAGCATTCAATGTGATGCCTCTTGATGCGACCCCAGGTCAGGCGGGGCTACCCGCTGAGTTTAA	396
Otu0263	986	100	100	Poales	Poaceae	Digitaria	Digitaria sanguinalis	Digitaria sanguinalis	species	TCTCGGCTCTCGCATCGATGAAGAACGTAGCAAAATGCGATACCTGGTGTGAATTGCAGAATCCCGTGAACCATCGAGTTTTTGAACGCAAGTTGCGCCCGAGGCCTTCTGGTCGAGGGCACGCCTGCCTGGGCGTCACGTCAAAAGACACTCCCAACCCATCCAAGGGGAGGGACGTGGTGTTTGGCCTCCCGTGCCGCAAGGCGCGGTTGGTCGAAGTTGAGGCTGCCGGCATACCGTGTCGGGCACCGCACGTGGTGGGCGACTTCAAGTTGTTCTCGGTGCAGCGCCCCGGCACGTAGCTAGCGTGTTGCCCTAAGGACCCATCGACCGTAGCGCTTGCCGCTCGGACCGCGACCCCAGGTCAGACGAGACTACCCGCTGAGTTTAA	391
Otu0273	1513	100	100	Poales	Poaceae	Elymus	Elymus repens	Elymus repens	species	TCTCGGCTCTCGCATCGATGAAGAACGTAGCGAAATGCGATACCTGGTGTGAATTGCAGAATCCCGCGAACCATCGAGTCTTTGAACGCAAGTTGCGCCCGAGGCCACTCGGCCGAGGGCACGCCTGCCTGGGCGTCACGCCAAAACACGCTCTCAATCCCCTCATCGGGAATCGGGATGCGGCATCTGGTCCCTCGTCTCGCAAGGGGCGGTGGACCGAAGATCGGGCTGCCGGCGTACCGCGCCGGACACAGCGCATGGTGGGCGTCCTCGCTTTATCAACGCAGTGCATCCGACGCGTAGCCGGCATGATGGCCTCAAAACGACCCAGCAAACGAAGCGCACGTCGCTTCGACCGCGACCCCAGGTCAGGCGGGACTACCCGCTGAGTTTAA	395
Otu0280	1268	100	90	Poales	Poaceae	Molinia	Molinia caerulea	Molinia caerulea	species	TCTCGGCTCTCGCATCGATGAAGAACGTAGCAAAATGCGATACCTGGTGTGAATTGCAGAATCCCGCGAACCATCGAGTTTTTGAACGCAAGTTGCGCCCGAGGCCTTCTGGCCGAGGGCACGCCTGCCTGGGCGTCACGCCAAAAGACGCTCCCCAAACCCCCATCCGTGGGCGGAGGGACGCGGCGTTTGGCCCCCCGTGCCGCAGGGCGCGGTGGGCCGAAGTTGGGGCTGCCGGCGTACCGTGCCGGGCACAGCACTTGGTGGGCGACACGAGTTGTTCTCGGTGCAGCGCCCCGGCACGCAGCCGGCGCAGCGGCCCTAAGGACCCAACCGACCGCAAGCGCTCGGCGCTCGGACCGCGACCCCAGGTCAGGCGGGACTACCCGCTGAGTTTAA	399
Otu0284	1151	97.158	96	Rosales	Urticaceae	Laportea		Laportea	species	TCTCGGCTCTCGCATCGATGAAGAACGTAGCGAAATGCGATACGTGGTGTGAATTGCAGGATCCCGTGAACCATCGAGTTTTTTAACGCAAGTTGCGCCCGAAGCCATTAGGCCGAGGGCACGTCTGCCTAGGCGTCACGCACCGTTGCCCCCCCAAAACTCCCTATCTTGTAAAAGAGACGGTCGGGATTATGTGAGGGCGTATATTGGCTTCCCGTCGGCCTCGTCCTGCGGTTGGCCCAAAATTGAATCCTAAGTCGCGAGCACAGCGGCATTCGATGGGCTTCGTTACACCGCCGCGCGTGCTCGTGTGCCGATGGAGGACACCCGACGCTATGCTTTGTGAATGGCGTAAACTTCCAACGCGACCCCAGGTCAGGCGGGATTACCCACTGAATT…	402
Otu0297	879	100	100	Caryophyllales	Caryophyllaceae	Stellaria	Stellaria aquatica	Stellaria aquatica	species	TCTCGGCTCTCGCATCGATGAAGAACGTAGCGAAATGCGATACTTGGTGTGAATTGCAGAATCCCGTGAACCATCGAGTCTTTGAACGCAAGTTGCGCCCGAGGCCTTTGGTCGAGGGCACGTCTGCCTGGGCGTCACGCATCGCAACCCCCCAAACCCACTCCGGGAGGGATGGGGAGGAGGATGGCTTCCCGTGCCTCACCGGGCGCGGTTGGCCTAAAATTGGAGCCTAAGGCATCGAGCTGCCGCGGCGATAGGTGGTGAACAAGGCCTTGGTCGTGCAAACAACCAGCCGCGCAGCCCTTTGACAGTACGAGCTCGAAGGACCCTTTGATGTTGCCTTGTTGCGACACAAACGTTGCGACCCCAGGTCAGGCGGGGCTACCCGCTGAATTTAA	398
Otu0298	714	100	100	Fabales	Fabaceae	Melilotus	Melilotus albus	Melilotus albus	species	TCTAGGCTCTTGCATCGATGAAGAACGTAGCGAAATGCGATACTTGGTGTGAATTGCAGAATCCCGTGAACCATCGAGTCTTTGAACGCAAGTTGCGCCCGATGCCATTAGGTTGAGGGCACGTCTGCCTGGGTGTCACATATCGAAGCCTCCTGCCAATTTCCTTTTGATAGGTATTGTGCATGCTGGTGAATGTTGGCCTCCCGTGAGCTCTATTGTCTCATGGTTGGTTGAAAATCGAGACCTTGGTAGGGTGTGCCATGATAGATGGTGGTTGTGTGACCCACGAGAAACCAAGATCATGTGCTGCCCTATTCAATTCGGCCTCTTTTACCCATATGCGTTTTGCAAACGCTCGTGATGAGACCTCAGGTCAGGCGGGGCTACCCGCTGAATTTAA	400
Otu0303	771	100	96	Boraginales	Boraginaceae	Echium	Echium plantagineum	Echium plantagineum	species	TCTCGGCTCTCGCATCGATGAAGAACGTAGCGAAATGCGATACTTGGTGTGAATTGCAGAATCCCGTGAACCATCGAGTCTTTGAACGCAAGTTGCGCCTGAAGCCATTAGGCCGAAGGCACGTCTGCCTGGGCGTCACGCATCTCGTCACCCCATCCACAACTACGCTGGATGAGGTGGATTATGACCTCCTGTGCCTCCAGGTGCAGCTGGTCGAAATTCGAGTCCGGAGCTTAGGACCTCACGACAAGTGGTGGTTGGAAAACAACTCGCGTCATGTTGTGTGCCGAAACTCTGTGCCTCTGAAGACCCTAAGGCGCGTGTTTTCCATACATTTTATGTTGGGATGCTCGTGCTACGACCGCGACCCCAGGTCAGGCGGGATTACCCGCTGAATTT…	401
Otu0309	1169	100	100	Malpighiales	Salicaceae	Salix		Salix schwerinii/viminalis	genus	TCTCGGCTCTCGCATCGATGAAGAACGTAGCGAAATGCGATACTTGGTGTGAATTGCAGAATCCCGTGAACCATCGAGTCTTTGAACGCAAGTTGCGCCCGAGGCCTCCTGGTCGAGGGCACGTCTGCCTGGGTGTCACGCATCGTCGCCCCCACTCCCCTCGGCTCACGAGGGCGGGGGCGGATACTGGTCTCCCGCGCGCTCCCGCCCGTGGTTGGCCTAAAATCGAGTCCTCGGCGGCGGTTGCCACGACAAGCGGTGGTTGAGAGACCCTCGGACACGGTCGTGCGCGTGCTTGTCGCCCCCGGGACCTCCCGGACCCCCGAGCATTGGCTTTCAAGGATGCTCTCGTTGCGACCCCAGGTCAGGCGGGACTACCCGCTGAGTTTAA	391
Otu0310	722	99.522	100	Saxifragales	Hamamelidaceae	Sycopsis	Sycopsis sinensis	Sycopsis sinensis	species	TCTCGGCTCTCGCATCGATGAAGAACGTAGCGAAATGCGATACTTGGTGTGAATTGCAGAATCCCGTGAACCATCGAGTCTTTGAACGCAAGTTGCGCCCAAAGCCATTAGGCCGAGGGCACGTCTGCCTGGGCGTCACGTATCGCGTCGCCACCCCAACCCCCGCCCACGCATGCCGTGATGCGGGGCGTCCTGTGGGGGCGGATATTGGCCTCCCGTGCACTTCGCCGCGGTTGGCCTAAAAGCGAGCCCCGGGCGACAGAACGTCACGATAAGTGGTGGTTGATAAGCCCCGGCCCTTCAAGTGTCATGTCGTGCGTTGCCCTGTCGCTCGTTGGAGCTACGAGACCCCGATGCGTCGTCCCGACGATGCTTCCATCGCGACCCCAGGTCAGGCGG…	418
Otu0313	673	97.975	100	Saxifragales	Crassulaceae	Phedimus	Phedimus hybridus	Phedimus hybridus	species	TCTCGGCTCTCGCATCGATGAAGAACGTAGCAAAATGCGATACTTGGTGTGAATTGCAGAATCCCGTGAACCATCGAGTTTTTGAACGCAAGTTGCGCCCGAAGCCATTAGGCTAAGGGCACGTCTGCCTGGGCGTCACGTATTGTGTTGCCCCCATACTTGAATGAATGGGGAGCAAAGCTTGGCCTCCCGTGGCTTCATATTCGCGGATGGCTTAAAAGTGAGCCTCGAGACGGCGATACGTCACGACAAGTGGTGGTTATAAGGCTTTGTCCTTTGATTATTCATGTCGTGTCTGTCGCATCTCTATCACTCAAACGTAACCCAAACGGAACGTCCTTGACGCTGCCAGCATAGCGACCCCAGGTCAGGCGGGATTACCCGCTGAGTTTAA	394
Otu0319	1155	100	100	Brassicales	Brassicaceae	Diplotaxis	Diplotaxis tenuifolia	Diplotaxis tenuifolia	species	TCTCGGCTCTCGCATCGATGAAGAACGTAGCGAAATGCGATACTTGGTGTGAATTGCAGAATCCCGTGAACCATCGAGTCTTTGAACGCAAGTTGCGCCCCAAGCCTTCTGGCCGAGGGCACGTCTGCCTGGGTGTCACAAATCGTCGTCCCCCCAACCTCTCGAGGATAAGGGACGGAAGCTGGTCTCCCGTGTGTTACCGCACGCGGTTGGCCAAAATCCGAGCAAAGGATGCCAGGAGCGTCTCGACATGCGGTGGTGAATTCAAACCTCGTCATACAGTCGTTCGTTCCGGTCCAAAAGCTCACGATGACCCAAAGTCCTCAACGCGACCCCAGGTCAGGCGGGATCACCCGCTGAGTTTAA	366
Otu0329	701	100	93	Apiales	Apiaceae	Torilis	Torilis japonica	Torilis japonica	species	TCCCGGCTCTCGCATCGATGAAGAACGTAGCGAAATGCGATACTTGGTGTGAATTGCAGAATCCCGTGAACCATCGAGTCTTTGAACGCAAGTTGCGCCCGAAGCCACTAGGCTGAGGGCACGTCTGCCTGGGTGTCACGCATCGTGTTGCCCCCACCAAACACATCTCTTGGAGATTTGCTGGTTTGGGGGCGGATAATGGCCTCCCGTGCCCCGTTGCGCGGCTGGCGCAAAAACGAGTCTCTGGCGATGGACGTCACGACATCGGTGGTTGTAACAAGACCTTGTATTGTCGTGCGGAAGCCCATCCCCTTAGTTAGCTCGAGGACCCTTAGGTGCCACGAACTGTGTGCGCTTCGATTGTGACCCCAGGTCAGGCGGGACTACCCGCTGAGTTTAA	400
Otu0331	716	100	90	Asterales	Asteraceae	Mycelis	Mycelis muralis	Mycelis muralis	species	TCTCGGCTCACGCATCGATGAAGAACGTAGCAAAATGCGATACTTGGTGTGAATTGCAGAATCCCGTGAACCATCGAGTTTTTGAACGCAAGTTGCGCCCGAAGCCATCCGGTTGAGGGCACGCCTGCCTGGGCGTCACGCATCGCGTCGCTCCCCACCATACTTCCTTGACGGGTATTAATGGTGTTGGGGGCGGATAATGGCCTCCCGTGCTTGTTGCGGTTGGCCTAAACAGGAGTCCCCTTCGGCGGACACACGACTAGTGGTGGTTGAACAGACCCTCGTCTTGTGTTGTGTGTCGTGGGCTGTAAGGGATGACCTCATTAAAGACCCCATTGTATCGTCTATGGATGATGCTTCGACCGCGACCCCAGGTCAGGCGGGACTACCCGCTGAGTT…	402
Otu0335	670	100	100	Malpighiales	Hypericaceae	Hypericum		Hypericum	genus	TCTAGGCTCTTGCATCGATGAAGAACGTAGCGAAATGCGATACTTGGTGTGAATTGCAGAATCCCGTGAACCATCGAGTCTTTGAACGCAAGTTGCGCCCGAAGCCTTCTGGCCAAGGGCACGTCTGCCTGGGTGTCACACATCGTCCCCACCAAATCCAATACCTCCTCGTGGGTATTTGGCAAGAGGATGGGCGGATAATGGTCTCCCGTGCGCACCTGCTCGCGGTTGGCCCAAAAATAAGTTCCTGGCTATCGCAAGCCATGACCAGCGGTGGTTGAAAGACCCTCGATGGGCGTCATGAGCACTTGCGTGGCATGTTGGGACATCTCGACCCTGATCGTGTTCGATGTTTCAAACACTCATCAAGTGACCCCAGGTCAGGCGGGACTACCCGCT…	407
Otu0339	794	99.769	100	Ranunculales	Papaveraceae	Papaver	Papaver rhoeas	Papaver rhoeas	species	TCTCGGCTCTCGCATCGATGAAGAACGTAGCGAAATGCGATACTTGGTGTGAATTGCAGAATCCCGTGAACCATCGAGTTTTTGAACGCAAGTTGCGCCCCAAGCCTTCGGGCCGAGGGCACGCTTGCCTGGGCGTCACGCACCGAGTCTCCCCTTCCAACTCAAGTCCTTGTCGCCTCCCGGCGATATCGGCAATTGGGCAGTGAGCGGGGAGGATATTGACCCCCCGTGCCTTGAAAGTGCGGTCGGTCTAAACACAGGCCCTGGGAGGCCAGCGTCACGATTCGTGGTGGTCGACACTCGTTGTCTCTCTTCATTCCTGAATCCGTGTCTGCTGTGCCTACCGTGAAGGACCATAAGGAACCCATCGGTCCGTAATTACGGAACCCACTCTGCGAC…	432
Otu0347	725	100	100	Poales	Poaceae	Agrostis	Agrostis stolonifera	Agrostis stolonifera	species	TCTCGGCTCTCGCATCGATGAAGAACGTAGCGAAATGCGATACCTGGTGTGAATTGCAGAATCCCGCGAACCATCGAGTCTTTGAACGCAAGTTGCGCCCGAGGCCATTCGGCTGAGGGCACGCCTGCCTGGGCGTCACGCAAAACACGCTCCCACACCCTCATCGGGTAGCGGGACGCGGCATGTGGTCCCCCGTAGCGCAAGCTGCGGTGGGCCGAAGATATGGCTGCCGGCGTATCGTGCCGGACACAGCGCGTGGTGGGCGACCTCGCTTTACTTACCGCAGTGCATCCGGGGCGTAGCCGACGTGATGGCCTCTAAGGACCCTTTGAACGGTGCGCACGACGCTCCGACCGCGACCCCAGGTCAGGCGGGACTACCCGCTGAATTTAA	393
Otu0349	702	99.157	90	Poales	Poaceae	Alopecurus	Alopecurus myosuroides	Alopecurus myosuroides	species	TCTCGGCTCTCGCATCGATGAAGAACGTAGCGAAATGCGATACCTGGTGTGAATTGCAGAATCCCGCGAACCATCGAGTCTTTGAACGCAAGTTGCGCCCGAGGCCACTTGGCTGAGGGCACGCCTGCCTGGGCGTCACGCCAAATACGCTCCCACGCCCTCATTAGGCACTGAGATGCGGCATGTGGCTCCCCGTCACTAAAGGGGCGGTGGGCCGAAGTTGCGGCTGCCGGCTTATTGTGTCGGACACAGCGCGTGGTGGGCGACCTCGCTTTACTTACCGCAGTGCAACCGACATGTAGCCGGCGTAATGACCTTTGATTGACCCTATAAAAGGAGCGCATGACGCTTCGACCGCGACCCCAGGTCAGGCGGGACTACCCGCTGAGTTTAA	394
Otu0352	882	100	100	Brassicales	Brassicaceae	Sisymbrium	Sisymbrium officinale	Sisymbrium officinale	species	TCTCGGCTCTCGCATCGATGAAGAACGTAGCGAAATGCGATACTTGGTGTGAATTGCAGAATCCCGTGAACCATCGAGTCTTTGAACGCAAGTTGCGCCCCAAGCCTTCTGGCCGAGGGCACGTCTGCCTGGGTGTCACAAATCGTCGTCCCCCCTAATCCTCTCGAGGATACGGGACGGAAGCTGGTCTCCCGTGTGTTACCGCATGCGGTTGTCCAAAATCCGAGCAAAGGACGCAAAGAGCGTCCCGACATGCGGTGGTGAATACAAACTTCGTCATATTGTCGGTCGCTCTTGTCCGGAAGCTCTTAGATGACCCAAAGTTCTCAACGCGACCCCAGGTCAGGCGGGATCACCCGCTGAGTTTAA	369
Otu0357	542	100	100	Caryophyllales	Polygonaceae	Rumex	Rumex sanguineus	Rumex sanguineus	species	TCTCGGCTCTCGCATCGATGAAGAACGTAGCGAAATGCGATACTTGGTGTGAATTGCAGAATCCCGTGAACCATCGAGTCTTTGAACGCAAGTTGCGCCCGAGGCCTTCCGGCCGAGGGCACGTCTGTCTGGGCGTCACGCACCGCGTCGCCCCCCAACCCCCCTCCGGGGGGGATCGGGGGCGGAGACTGGCCCCCCGTGCGCCCCGGCGCGCGGCCGGCCTAAACGCAGACCCCGCGGCCGCGAGAACGGCGCGACGATTGGTGGCGTACTTCATGGCATCGCGTCGCGCCCTCTGCGGCCCCCCGGGAGATCACCGGCCCACGCACTCTACCGTTGCGACCCCAGATCAGGCGGGACTACCCGCTGAGTTTAA	376
Otu0374	485	99.745	99	Lamiales	Plantaginaceae	Veronicastrum	Veronicastrum virginicum	Veronicastrum virginicum	species	TCTCGGCTCTCGCATCGATGAAGAACGTAGCGAAATGCGATACTTGGTGTGAATTGCAGAATCCCGTGAACCATCGAGTCTTTGAACGCAAGTTGCGCCCGAAGCCATTCGGCTGAGGGCACGCCTGCCTGGGCGTCACGCATCGCGTCGCCCCCTCTCTATCCCTCGGGATTTACGAGTGGGGCGGAAAATGGTCTCCCGTGTGCCTTTGTGTGTGCGGTTGGCCCAAAAATGATCCTGCATCGACGGATGTCATGACCAGTGGTGGGTGAAAACTCAATCGTTATGTCGTGCATCAACCTGTCGTTTGGTATGGAATCAAATCGACCCAATGGTGCTATATGTGCCTCCGACCGCGACCCCAGGTCAGGCGGGACTACCCGCTGAGTTTAA	393
Otu0378	522	96.919	100	Rosales	Urticaceae	Urtica		Urtica	genus	TCTCGGCTCTCGCATCGATGAAGAACGTAGCAAAATGCGATACGTGGTGTGAATTGTAGGATCCCGTGAACCATCGAGTTTTTGAACGCAAGTTGCGCCCGAAGCCTTTAGGCCGAGGGCACGTCTGCCTGGGCGTCACACAACGTTGCCCCCCAAACCCCCTCAGTCCTCCAAGTAGGATTGGCGAGGTGCGTAGGGGGGCGTAAAGTGGCTTCCCGTCGGCTTTGTCCCGCGGTTGGCCTAAAAATGAATCCCTAGCCGCGGTGCGCGCGACATTCGGTGGTCATCAATCCCTTTTGTTACCCCGCCGCGCTCTCACGTGCCGCGAAGGATGTCACACTAGTAAACCCGACGCCTCGCTTTGTGAAGAGCGGAGCTTACAATGCGACCCCAGGTCAG…	422
Otu0381	538	100	93	Poales	Poaceae	Alopecurus	Alopecurus pratensis	Alopecurus pratensis	species	TCTCGGCTCTCGCATCGATGAAGAACGTAGCGAAATGCGATACCTGGTGTGAATTGCAGAATCCCGCGAACCATCGAGTCTTTGAACGCAAGTTGCGCCCGAGGCTTCTTGGCCGAGGGCACGCCTGCCTGGGCGTCACGCCAAATACGCTCCCACACCCCTCATCGGGAAGGTGGGATGCGGCATGTGGCCCCCCGTCATGCAAGAGGCGGTGGGCCGAAGATGCGGCTGCCGGCGTATCGTGTCGGACACAGCGCGTGGTGGGCGACCTCGCTTTACTTACCGCAGTGCATCCGGCATGTAGCCGACGTGTTGGCCTCAATCGACCCTATAAACGGAGCGCATGACGCTTCGACCGCGACCCCAGGTCAGGCGGGACTACCCGCTGAGTTTAA	395
Otu0383	461	100	100	Asterales	Asteraceae	Taraxacum	Taraxacum officinale	Taraxacum officinale	species	TCTCGGCTCACGCATCGATGAAGAACGTAGCAAAATGCGATACTTGGTGTGAATTGCAGAATCCCGTGAACCATCGAGTTTTTGAACGCAAGTTGCGCCCGAAGCCATCCGGTTTAGGGCACGCCTGCCTGGGCGTCACGCATCGCGTCGCCCCCCATCATACTTCCCTTAAGGGTAGTCGTGGTGATTGGGAGCGGAGATTGGCTTCCCGTGCTTGTTGTGCGGTTGGTCAAAATAGGAGTCCCCTTCGGTGGACACACGGCTAGTGGTGGTTGTAAAGACCCTTTTCTTCTGCTGTGTGTTGTGAGCTGCTAGGGAAACCCTCAAAAAAGAACCCAATGTATCGTTCTAGGACGATGCTTCGACCGCGACCCCAGGTCAGGCGGGACTACCCGCTGA…	405
Otu0389	529	100	100	Cupressales	Cupressaceae	Juniperus	Juniperus communis	Juniperus communis	species	TCTCGGCTCTCGCCACGATGAAGAATGTAGCGAAATGCGATACTTAGTGTGAATTGCAGAATCCCGTGAATCATCAAGTCTTTGAACGCAAGTTGCGCCCGAGGCCTCGGCCAAGGGCACGTCTGCTTGGGCGTCGCACTCCAAAACTGCCCTCCCCCGCGAGGAGCGTAGATGGCCGTCCGTGTCCGCAAGTGGGGCGGTCGGCTGAAATGAGCACGAGGTCCGTCGATCCGTCGCGACGAGCGGTGGTTCCCAAAGGCCGGCGTTGGTTTGCGCTGATCGAGCGATGCCTCGTGTGGAACTTTATCTTTGGTGCCCCGGCCCGCCAGAGTGCGGGCATGGTGCATCTCTACCGCGTCCCCAAGTCAGGCGTGAATACCCGCTGAGTTTAA	392
Otu0400	404	100	96	Cupressales	Cupressaceae	Cryptomeria	Cryptomeria japonica	Cryptomeria japonica	species	TCTCGGCTCTCGCCACGATGAAGAATGTAGCGAAATGCGATACTTAGTGTGAATTGCAGAATCCCGTGAATCATCGAGTCTTTGAACGCAAGTTGCGCCCGAGGCCTCGGCCGAGGGCACGTCTGCTTGGGCGTCGCACTCCAAAATCGCCCTCCCGCACGGAGGAGCGGAGATGGCCGTCCGTGCTCGCCAGCGGCGCGGTCGGCTGAAATGAGCACGAGGTCCCTCGCCCCGTCGCGACGAGCGGTGGCCTATGCGGGTCGGCGTTGGTTTGTGCGGGTCGAGCGAGGCCAAGTGTGGAACTTCAACCGGGCCACAGCGGCCTGCCAGCGTGTGGGTAAAATGTGCTTGGCCCCTTTGCCGCGTCCCCAAGTCAGGCGTGAATACCCGCTGAGTTTAA	400
Otu0407	579	100	100	Asterales	Asteraceae	Cirsium	Cirsium arvense	Cirsium arvense	species	TCTCGGCTCACGCATCGATGAAGAACGTAGCAAAATGCGATACTTGGTGTGAATTGCAGAATCCCGTGAACCATCGAGTTTTTGAACGCAAGTTGCGCCCGAAGCCATTCGGCCGAGGGCACGTCTGCCTGGGCGTCACGCATTGCGTCGCCCCAGACTACGCCTCCCCAACGGGGATGCGTTCGACTGGGGCGGAGAATGGTCTCCCGTGTCGTCGGCGTGGTTGGCCTAAAAAGGAGTCCCCTTCGGCGGACGCACGGCTAGTGGTGGTTGTTAAGGCCTTCGTATCGAGCCGTGTGTCGTTAGCCGCAAGGGAAGCACTCTTTAAAGACCCCAATGTGTCGTCTCGTGACGACGCTTCGACCGCGACCCCAGGTCAGGCGGGACTACCCGCTGAGT…	403
Otu0423	557	99.504	100	Cupressales	Taxaceae	Taxus		Taxus x media/cuspidata	genus	TCTCGGCTCTCGCCACGATGAAGAATGTAGCGAAATGCGATACTTAGTGTGAATTGCAGAATCCCGTGAATCATCGAGTCTTTGAACGCAAGTTGCGCCCGAGGCCTCGGCCGAGGGCACGTCTGCTTGGGCGTCGCACTCTAAAATCGACTTCCCCCGTTCCTCGGCGGGAGGATCGGAGATGGCTGTCCGTGCCCACCAGCGGCGCGGTCGGCTCAAATGGGCACGAGATTTGTGGCCGATGTCACGATGAGCGGTGGCCAATGTTGGTCGGCGTTGTATTGTGGCATGAGGTCACGGATTTGTGTGGAACTTTACTCGTTGTTAGTCGCGACTCTTCCGCGGGAGGGCGCGTCCCAACTTTCGCGGCCCCAGGTCAGGCGTGAGTACCCGCTGAGT…	403
Otu0425	376	99.746	100	Asterales	Asteraceae	Solidago	Solidago gigantea	Solidago gigantea	species	TCTCGGCTCACGCATCGATGAAGAACGTAGCAAAATGCGATACTTGGTGTGAATTGCAGAATCCCGTGAACCATCGAGTTTTTGAACGCAAGTTGCGCCCGAAGCCATTCGGCCGAGGGCACGTCTGCCTGGGCGTCACGCATCGCGTCGCTCCCACCAACCTTCCTTTAGGATGCTTGGCTGGGGGCGGATACTGGTCTCCCGTTTTTCATCGAGCGGTTGGCCAAAATAAGAGTCCCTGTTGACGGGCGCATGACTAGTGGTGGTTGACAAAACCCGGAATTCAGTTGCGTGTCTCGTCAAAAGGGTGCATCTTAACAGACCCAACGCGTTGGTGTGAATCAATGCTTCGACCGCGACCCCAGGTCAGGCGGGACTACCCGCTGAGTTTAA	393
Otu0426	461	97.037	100	Dipsacales	Adoxaceae	Viburnum	Viburnum dilatatum	Viburnum dilatatum	species	TCTCGGCTCTCGCATCGATGAAGAACGTAGCGAAATGCGATACTTGGTGTGAATTGCAGAATCCCGTGAACCATCGAGTTTTTGAACGCAAGTTGCGCCCAAAGCCATTAGGCCGAGGGCACGTCTGCCTGGGCGTCACGCATCGCGTCGCCCCCACACCCGGTGTCCCCCAAAGGGAGGCACTGGGCGAGGGGGCGGACATTGGCCTCCCGTGCTCCAGGGTGCGGTTGGCCCAAAAGCGAGTCCCCGGCAACGGACGTCACGACAAGTGGTGGTTGAAAAGCCCTCTTATCCTGTCGTGCGGCCCTCCGTTGCCATCGGGCGCTCCCTTGACCCTGATGCGCCGTTCCTGACGGCGCTTCGACCGCGACCCCAGGTCAGGCGGGATTACCCGCTGAG…	404
Otu0430	430	100	91	Caryophyllales	Amaranthaceae	Lipandra	Lipandra polysperma	Lipandra polysperma	species	TCTCGGCTCTCGCATCGATGAAGAACGTAGCGAAATGCGATACTTGGTGTGAATTGCAGAATCCCGTGAACCATCGAGTCTTTGAACGCAAGTTGCGCCCGAAGCCTTTAGGTCGAGGGCACGCCTGCCTGGGCGTCACGCATCGCGTCTCCCCCCACCCACCAAGCGTGGGAAGGGACGGAGGAGGATGGCCTCCCATGCCTCACCGGGCGTGGATGGCCTAAATACGGAGCCCCCGGTTACGAGATGCCGCGGCGATTGGTGGTAGACGAGGCCTAGCCTAGGATATCGCGCCGCGCACCACGTAGCTCCCGAGGTCTCGCAGGACCCTTAGTTGTCTGCCCCCCGGGGCGGCAAAACCGTTGCGACCCCAGGTCAGGCGGGGCTACCCGCTGAGTT…	402
Otu0441	370	99.75	100	Fabales	Fabaceae	Robinia	Robinia pseudoacacia	Robinia pseudoacacia	species	TCTCGGCTCTCGCATCGATGAAGAACGTAGCGAAATGCGATACTTGGTGTGAATTGCAGAATCCCGTGAACCATCTAGTTTTTGAACGCAAGTTGCGCCCGAAGCCGTTAGGCCGAGGGCACGCCTGCCTGGGTGTCACACATCGTTGCCCCAATGCCAATCGCCTCACTTTGTAGGTATTTGCTTGGGGTGAATGTTGGCCTCCCGTGAGCTTTGTCTCACGGTTGGTTGAAAATCGAGTGCATGGTGTCGGGTGTACCATGATGGATGGTGGTTGAGTGATGATGCTCGAGACCAATCATGGGTAACTCCACCAGAATTGGGCTCGGTGACCCACATGCGTCCCTTGGATGCTCCCTAAGGAGACCTCAGGTCAGGCGGGGCTACCCGCTGAGTTTAA	400
Otu0443	513	100	100	Fabales	Fabaceae	Trifolium	Trifolium repens	Trifolium repens	species	TCTAGGCTCTTGCATCGATGAAGAACGTAGCGAAATGCGATACTTGGTGTGAATTGCAGAATCCCGTGAACCATCGAGTCTTTGAACGCAAGTTGCGCCCGATGCCATTAGGTTGAGGGCACGTCTGCCTGGGCGTCACATATCGAAGCCTCTCGCCAATTTCCTATATTGATAGGGGTATTGTGCAGGGCGAATGTTGGCCTCCCGTGAGCTTTATTGCCTCATGGTTGGTTGAAAATCGAGACCTTGGTAGGGTGTGCCATGATAGGTGGTGGCTGTGTTACGCACGAGACCAAGTAAGTCATGTGCTGCTCTATTGAATTTAGGCCTCTTTTACCCACATGCGTTTCGAAACGCTCGTGATGAGACCTCAGGTCAGGCGGGGCTACCCGCTGAATT…	402
Otu0466	317	100	100	Solanales	Solanaceae	Solanum	Solanum villosum	Solanum villosum	species	TCTCGGCTCTCGCATCGATGAAGAACGTAGCGAAATGCGATACTTGGTGTGAATTGCAGAATCCCGTGAACCATCGAGTCTTTGAACGCAAGTTGCGCCCGAAGCCATTAGGCCGAGGGCACGTCTGCCTGGGCGTCACGCATCGCGTCGCCCCCCGCACGCCGCAAGGCGTCGTGGGGCGGATACTGGCCTCCCGTGCGCCTAGAGCTCGCGGCTGGCCTAAATGCGAGTCCACGTCGACGGACGTCGCGGCAAGTGGTGGTTGAAACTCAACTCTCTTTGTGTCGCGGCTACAGACCGTCGCGCGTCTGGACTCCAGACCCTCTTAGCGCTTAGGCGCTCCGACCGCGACCCCAGGTCAGGCGGGATTACCCGCTGAGTTTAA	385
Otu0479	417	100	95	Alismatales	Juncaginaceae	Triglochin	Triglochin maritima	Triglochin maritima	species	TCTTGGCCCTTGCATCGATGAAGAACGTAGCGAAATGCGATACTTGGTGTGAATTGCAGAATCCCGCGAACCATCAAGTCTTTGAACGCAAGTTGCGCCCGGAGCCTTTGGGCTGAGGGCTTGCCTGCTTGGGTGTCATGTCGTTCGACGCTGCAGCCACCACCCCGCCCGCACTTGACGTGCGTGGCGTGGGCCTGAGGTGGGCACGCGGATTTTGGCCTTCCGTTTGTTTCAGGCGGTGGGCTCAAGTTAGTTGCGGGGATGAGTGCGGAAGCATGACCAGAGGTGATCTGCTTTGGGCAGTCACATTTTGCGTCGTGCGGCCCCTTCTATCTAGTAGGCAACCTAGCAACCCAGCGACGGTCGATAGCCTCGACCATCATGATCGAGACCCCAAGT…	425
Otu0487	470	100	100	Poales	Poaceae	Dactylis	Dactylis glomerata	Dactylis glomerata	species	TCTCGGCTCTCGCATCGATGAAGAACGTAGCGAAATGCGATACCTGGTGTGAATTGCAGAATCCCGCGAACCATCGAGTCTTTGAACGCAAGTTGCGCCCGAGGCCACTTGGCCGAGGGCACGCCTGCCTGGGCGTCACGTAAAACACGCTTCCACCCCAAAACTCTGGGGCGGGACGCGGCATGTGGCTCCCCGTCTCGCAAGGGGCGGTGGGCCGAAGTTCCGGCTGCCGGCTTAACTTGCCGGACACAGCGCGTGGTAGGCGATCTCGCTATACTAAACGCAGTGCATCCGACACTTGGCCGACATGATTGCCTCAATAGACCCTAGTAACGGAGCGTAGGACGCTTTGACCGCGACCCCAGGTCAGACGGGACCACCCGCTGAATTTAA	393
Otu0493	358	99.756	99	Caryophyllales	Caryophyllaceae	Spergularia	Spergularia media	Spergularia media	species	TCTCGGCTCTCGCATCGATGAAGAACGTAGCGAAATGCGATATTTGGTGTGAATTGCAGAATCCCGTGAATCATCGAGTCTTTGAACGCAAGTTGCGCCCGAAGCCCTCGGGCTTAGGGCACGTCTGCCTGGGCGTCACGCATCGCGTCTCCCCCACACCCACCCCGCGTGGGGAGGAGGAGGACGATGGCTTCCCGTGCCTCACCGGGCGCGGCTGGCCTAAAACTGGAGACCACGGCATCGAGCTGTCGCGGCGTATGGTGGAGTACACGGCCCAGGCCTAAGTCAACCAGTCGCGCAGCCCCTTGTCACCGGCGCTCGAAGGACCCTCTGACGCGTCGGCTCGCCTAGCGCGGGCCGTTGCTCAAAACCGTTGCGACCCCAGGTCAGGCGGGGCTA…	413
Otu0502	310	99.748	100	Asterales	Asteraceae	Tussilago	Petasites japonicus	Petasites japonicus	species	TCTCGGCTCACGCATCGATGAAGAACGTAGCAAAATGCGATACTTGGTGTGAATTGCAGAATCCCGTGAACCATCGAGTTTTTGAACGCAAGTTGCGCCCAAAGCCTTTTGGCTGAGGGCACGTCTGCCTGGGCGTCACATATCGCGTCGCCCCTACCATGCCTTCTTGATAGGGATGCTTGGATTGGGGCGGAGATTGGTCTCCCGTTCCTATGGTGCGGTTGGCTAAAACTGGAGTCCTCTTCAACGGACGCATGATTAGTGGTGGTTGAGAAGACCCTCTTATCAAGTTGTGTGTTCCAAAGGAGCAGGGAATATCTCTTTAATGACCCTTGTCGTTTTTAGACGATGATTTGACCGCGACCCCAGGTCAGGCGGGACTACCCGCTGAGTTTAA	397
Otu0506	275	100	100	Asterales	Asteraceae	Tussilago	Tussilago farfara	Tussilago farfara	species	TCTCGGCTCACGCATCGATGAAGAACGTAGCAAAATGCGATACTTGGTGTGAATTGCAGAATCCCGTGAACCATCGAGTTTTTGAACGCAAGTTGCGCCCAAAGCCTTTTGGCTGAGGGCACGTCTGCCTGGGCGTCACATATCGCGTCGCCCCTACCATGCCTTCTTGATAGGGATGCTTGGATTGGGGCGGAGATTGGTCTCCCGTTCCTATGGTGCGGTTGGCTAAAACTGGAGTCCTCTTCAACGGACGCATGATTAGTGGTGGTTGAGAAGACCCTCTTATCAAGTTGTGTGTTCCAAGGAGCAGGGAATATCTCTTTAATGACCCTTGTCGTTTTTAGACGATGATTTGACCGCGACCCCAGGTCAGGCGGGATTACCCGCTGAGTTTAA	396
Otu0525	287	99.725	93	Poales	Poaceae	Phragmites	Phragmites australis	Phragmites australis	species	TCTCGGCTCTCGCATCGATGAAGAACGTAGCAAAATGCGATACCTGGTGTGAATTGCAGAATCCCGCGAACCATCGAGTTTTTGAACGCAAGTTGCGCCCGAGGCCTTCTGGCCGAGGGCACGCCTGCCTGGGCGTCACGCCAAAAGACGCTCCCCCCAGCCCCGGGCGGAGGGACGCGGCGTCTGGCCCCCCGCGCCGCAGGGCGCGGTGGGCCGAAGTTGGGGCTGCCGGCGTACCGTGCCGGGCGCAGCACATGGTGGGCGACACGAGTTGTTCTCGGTGCAGCGCCCCGGCGCGCAGCCGGCGCAGCGGCCCTAAGGACCCAACCGACCGCAGCGCACGCCGCTCGGACCGCGACCCCAGGTCAGGCGGGACTACCCGCTGAGTTTAA	392
Otu0530	313	99.746	100	Fabales	Fabaceae	Lotus		Lotus corniculatus/glaber	genus	TCTCGGCTCTCGCATCGATGAAGAACGTAGCGAAATGCGATACTTGGTGTGAATTGCAGAATCCCGTGAACCATCGAGTCTTTGAACGCAAGTTGCGCCCGAAACCATTAGGTCGAGGGCACGTCTGCCTGGGTGTCACACATCGTTGCCCCAACGCCAAATGCCTCGTGCTATGCGGCGTGCGGGGTGAATGTTGGCCTCCCGCGAGCTAAGGCTCACGGTTGGCTTAAATTTGGGTCCATGGTAGGGTATGCCATGATGGATGGTGGTTGAGTAACGCTCGAGACCAATCATGGGTAACCTTATCATGCTTGGGACCTATAGACCCGCATGCGTGGTGTAACCGCGCTCACAATGAGACCTCAGGTCAGGCGGGGCTACCCGCTGAGTTTAA	394
Otu0534	222	99.745	100	Cupressales	Cupressaceae	Juniperus	Juniperus chinensis var. sargentii	Juniperus chinensis var. sargentii	species	TCTCGGCTCTCGCCACGATGAAGAATGTAGCGAAATGCGATACTTAGTGTGAATTGCAGAATCCCGTGAATCATCAAGTCTTTGAACGCAAGTTGCGCCCGAGGCCTCGGCCAAGGGCACGTCTGCTTGGGCGTCGCACTCCAAAATCGCCCTCCCCCGCGAGGAGCGTAGATGGCCGTCCGTGTCCGCAAGTGGGGCGGTCGGCTGAAATGAGCACGAGGTCCGTCGATCCGACGCGACGAGCGGTGGTTCCCAAAGGCCGGCGTTGGTTTGCGCTGATCGAGCGATGCCTCGTGTAGAACTTTGTCTTTGGTGCCCCGGCCCGCCAGAGTGCGGGCATGGTGCATCTCTACCGCGTCCCCAAGTCAGGCGTGAATACCCGCTGAGTTTAA	392
Otu0537	297	100	100	Asterales	Asteraceae	Solidago	Solidago juncea	Solidago juncea	species	TCTCGGCTCACGCATCGATGAAGAACGTAGCAAAATGCGATACTTGGTGTGAATTGCAGAATCCCGTGAACCATCGAGTTTTTGAACGCAAGTTGCGCCCGAAGCCATTCGGCCGAGGGCACGTCTGCCTGGGCGTCACGCATCGCGTCGCTCCCACCAACCTTCCTTTAGGATGCTTGGCTGGGGGCGGATACTGGTCTCCCGTTTTTCATCGAGCGGTTGGCCAAAATAAGAGTCCCTGTTGACGGGCGCACGACTAGTGGTGGTTGACAAAACCCAGAATTCAGTTGCGTGTCTCGTCAAAAGGGTGCATCTTAACAGACCCAACGCGTTGGTGTGAATCAATGCTTCGACCGCGACCCCAGGTCAGGCGGGACTACCCGCTGAGTTTAA	393
Otu0540	444	100	100	Malpighiales	Salicaceae	Salix	Salix triandra	Salix triandra	species	TCTCGGCTCTCGCATCGATGAAGAACGTAGCGAAATGCGATACTTGGTGTGAATTGCAGAATCCCGTGAACCATCGAGTCTTTGAACGCAAGTTGCGCCCGAGGCCTCCTGGTCGAGGGCACGTCTGCCTGGGTGTCACGCATCGTCGCCCCCACTCCCCTCGGCTCACGAGGGCGGGGGCGGATACTGGTCTCCCGCGCGCTCCCGCCCGTGGTTGGCCTAAAATCGAGTCCTCGGCGACGGTCGCCACGACAAGCGGTGGTTGAGAGACCCTCGGACATGGTCGTGCGCGTGCTTGTCGCCCCCGGGACCTCCCGGACCCCCGAGCATTGGCTTTCAAGGATGCTCTCGTTGCGACCCCAGGTCAGGCGGGATTACCCGCTGAGTTTAA	391
Otu0548	213	100	100	Malpighiales	Salicaceae	Populus		Populus balsamifera/trichocarpa	sectio	TCTCGGCTCTCGCATCGATGAAGAACGTAGCGAAATGCGATACTTGGTGTGAATTGCAGAATCCCGTGAACCATCGAGTCTTTGAACGCAAGTTGCGCCCGAGGCCTCTTGGTCGAGGGCACGTCTGCCTGGGTGTCACGCATCGTCGCCCCCACTCCCCTCGGCTCACGAGGGCGGGGGCGGATACTGGTCTCCCGCGCGCTCCCGCTCGCGGCTGGCCCAAAATCGAGTCCTCGGCGACGGTCGCCACGACGAGCGGTGGTTGAGAGACCCTCGGACACTGTCGTGCGCGCGCCCGTCGCCCCCGGGATCTCCCGGACCCTCGGGCATCGACCTTCTAGGATGCCCTCGTTGCGACCCCAGGTCAGGCGGGACTACCCGCTGAGTTTAA	391
Otu0558	348	100	100	Rosales	Rosaceae	Sanguisorba	Sanguisorba officinalis	Sanguisorba officinalis	species	TCTCGGCTCTCGCATCGATGAAGAACGTAGCGAAATGCGATACTTGGTGTGAATTGCAGAATCCCGTGAACCATCGAGTCTTTGAACGCAAGTTGCGCCCGAAGCCATTAGGCCGAGGGCACGTCTGCCTGGGCGTCACACGTCGTTGCCCCCCCAACCCCTTCGGGGGTCGGACGGGACGGATGATGGCCTCCCGTGTGCTCCGTCACGCGGCTGGCATAAATACCAAGTCCTCGGCGACCAACGCCACGACAATCGGTGGTTGTGAAACCTCGGTGTCCTGTCGTGCGCGCGCGTCGGTCGGGTGCTTTCATGATGCGCGTCGATCCGTCGACGCTTTCAACGCGACCCCAGGTCAGGCGGGGTTACCCGCTGAATTTAA	382
Otu0566	221	95.866	96	Rosales	Urticaceae	Laportea		Laportea	genus	TCTCGGCTCTCGCATCGATGAAGAACGTAGCGAAATGCGATACGTGGTGTGAATTGCAGGATCTCGGAAACCATCGAGTTTTTGAATGCAAGTTGCGCCCGAAGCCATTAGGCCGAGGGCACGTCTGCCTAGGCGTCACGCACCGTTGCCCCCCCAAAACTCCCTATCTTGTAAAAGAGACGGTCGGGATTATGTGAGGGCGTATATTGGCTTCCCATCGGCCTCGTCCTGCGGTTGGCCCAAAATTGAATCCTAAGTCGCGAGCACAGCGGCATTTGATGGGCTTCGTTACACCGCCGCGCGTGCTCGTGTGCCGATGGAGGACACCCGACGCTATGCTTTGTGAATGGCGTAAACTTCCAACGCGACCCCAGGTCAGGCGGGATTACCCGCTGAATT…	402
Otu0569	199	98.737	100	Lamiales	Plantaginaceae	Linaria	Linaria vulgaris	Linaria vulgaris	species	TCTCGGCTCTCGCATCGATGAAGAACGTAGCGAAATGCGATACTTGGTGTGAATTGCAGAATCCCGTGAACCATCGAGTCTTTGAACGCAAGTTGCGCCCAAAGCCATTAGGCCGAGGGCACGTCTGCCTGGGCGTCACGCATCGCGTCGCCCCCCTCCCAATCCTTAGGGTAACGGTAAGGGGGCGGAAAATGGCATCCCGTTTGCTCCGGCTCGCGGCCTGCCCAAATGCGATCCCGCATCGGCGGATGTCACGACAAGTGGTGGTTGAACCTCAATTTGCTCGTTGTCGTGACTGTCACCGTCGCTTGCAAGGGCATCAATTTGACCCAACGGCGCCTTCAAGGTGCCTTCGACCGCGACCCCAGGTCAGGCGGGACTACCCGCTGAGTTTAA	396
Otu0572	217	100	100	Sapindales	Sapindaceae	Acer	Acer negundo	Acer negundo	species	TCTCGGCTCTCGCATCGATGAAGAACGTAGCGAAATGCGATACTTGGTGTGAATTGCAGAATCCCGTGAACCATCGAGTCTTTGAACGCAAGTTGCGCCCCAAGCCGTTAGGCCGAGGGCACGCCTGCCTGGGTGTCACGCATCGTTGCCCCCGCCAAACCCTTGTCCTCGGAAGAGACGGGTGGACTTGGCCGTGGGCGGATATTGGCCTCCCGTGTGCCGAACGGCCTGCGGTTGGCCTAAATACGAGTCGTCGGCGATGGACGCCGTGACGTTCGGTGGTCAAATAAACCTCGAGCTCCCGTTGCGCGTACGTCGTCGGTCTGATAAGGCTCACTGACCCTGAAGCGTTGTCAAAAACGCACGCATCGCGACCCCAGGTCAGGCGGGATTACCCGC…	408
Otu0594	250	99.749	100	Lamiales	Scrophulariaceae	Verbascum	Verbascum macrocarpum	Verbascum macrocarpum	species	TCTCGGCTCTCGCATCGATGAAGAACGTAGCGAAATGCGATACTTGGTGTGAATTGCAGAATCCCGTGAACCATCGAGTCTTTGAACGCAAGTTGCGCCCGAAGCCATTAGGCTGAGGGCACGTCTGCCTGGGTGTCACGCATTCACTTGCCCATAACCTCACACTCCTTGAGGAGCTGTGTTGGTTTGGGGGCGGAAATTGGCCTCCCATGCCTTCTAGCGTGGTTGGCAAAAAAGCGAGTCTCCGGCTACGGACGTCGTGACATTGGTGGTTGTAAAAGACCCTCTTGTCTTGTCGGGCGAATCCGGGTCATCTTAGCGAGCTCCAGGACCCTTAGGCGGCGCACACAATGTGCGCTTTGACTGTGACCCCAGGTCAGGCGGGACTACCCGCTGAGT…	403
Otu0600	463	98.481	100	Cornales	Hydrangeaceae	Philadelphus	Philadelphus pekinensis	Philadelphus pekinensis	species	TCTCGGCTCTCGCATCGATGAAGAACGTAGCGAAATGCGATACTTGGTGTGAATTGCAGAATCTCGTGAACCATCGAGTCTTTGAACGCAAGTTGCGCCCGAAGCCATTAGGCCGAAGGCACGTCTGCCTGGGCGTCTCGCAACGCGTCGCCCCCAACCCCCCCCGGGTGCGTTGTGGGCGGATGATGGCCTCCCGTGCGCGAAAGCCCGCGGCTGGCCTAAAAGTGAAGTCCCTGACGATGGATCGTCACGACACGTGGTGGTTGAACAACCTTGTCGCGTCCTGTCGCTGGCGAACCCGTTGTCGGGCGTCTCCAAGACCCTGACGCGCATTATTACCAATGCGCATCGACTGCGACCCCAGGTCAGGCGGGACTACCCGCTGAGTTTAA	392
Otu0612	129	100	100	Cupressales	Cupressaceae	Juniperus	Juniperus sabina	Juniperus sabina	species	TCTCGGCTCTCGCCACGATGAAGAATGTAGCGAAATGCGATACTTAGTGTGAATTGCAGAATCCCGTGAATCATCAAGTCTTTGAACGCAAGTTGCGCCCGAGGCCTCGGCCAAGGGCACGTCTGCTTGGGCGTCGCACTCCAAAATTGCCCTCCCCAGCGAGGAGCGTAGATGGCCGTCCGTGTCCGCAAGTGGTGCGGTCGGCTGAAATGAGCACGAGGTCCGTCGATCCGTCGCGACGAGCGGTGGTTCCCAAAGGCCGGCGTTGGTTTGCGCTGATCGAGCGATGCCTCGTGTGGAACTTTGTCTTTGGTGCCCCGGCCCGCCAGAGTGCGGGCATGGTGCATCTCTACCGCGTCCCCAAGTCAGGCGTGAATACCCGCTGAGTTTAA	392
Otu0614	274	99.25	100	Lamiales	Lamiaceae	Nepeta	Nepeta mussinii	Nepeta mussinii	species	TCTCGGCTCTCGCATCGATGAAGAACGTAGCGAAATGCGATACTTGGTGTGAATTGCAGAATCCCGTGAACCATCGAGTCTTTGAACGCAAGTTGCGCCCGAAGCCGTCAGGCCGAGGGCACGTCTGCCTGGGCGTCACGCATCGCGTCGCCCCCCTCCCCTCGCGCTAGCTGCTTGGGAGAGGCGGGGCGGATATTGGCCCCCCGTGCGCCACGGCGCGCGGCCGGCCCAAATGCGATCCCCCCGGCGACTCGTGTCGCGACGAGTGGTGGTTGAACATCTCAATCTCGCAGCGTCGCGCCCCCGCGTCGTCCGGACGGGCATCCACGAACGACCCAACGGTGCTTCCGCACCATCGACCGCGACCCCAGGTCAGGCGGGATCACCCGCTGAGTTTAA	399
Otu0620	275	100	99	Apiales	Apiaceae	Eryngium	Eryngium campestre	Eryngium campestre	species	TCTCGGCTCTCGCATCGATGAAGAACGTAGCGAAATGCGATACTTGGTGTGAATTGCAGAATCCCGTGAACCATCGAGTCTTTGAACGCAAGTTGCGCCCGAAGCCATTAGGCGGAGGGCACGTCTGCCTGGGCGTCACGCATCGCGTCGCCCCCCAAACCACGCACTCCTGCGCGGTCTGAGGGGCGGATAATGGCCTCCCGTGCATCGCTGCGCGGCTGGCCCAAAAGCGAGTCCCCGTGCGACAGGATGTCGCGGCATGTGGTGGTTGTAAAAAGGCCGTCTCTCAGTGCCGCGTCGTCGCCCCGTCGTCGGTGCGAGCTCCTGTGACCCTCTGGCGCCGCCAACGGCGTGCGCCTCGACCGCGACCCCAGGTCAGGCGGGACTACCCGCTGAGTT…	402
Otu0655	174	99.746	100	Poales	Poaceae	Agrostis		Agostis capillaris/gigantea	genus	TCTCGGCTCTCGCATCGATGAAGAACGTAGCGAAATGCGATACCTGGTGTGAATTGCAGAATCCCGCGAACCATCGAGTCTTTGAACGCAAGTTGCGCCCGAGGCCATTCGGCTGAGGGCACGCCTGCCTGGGCGTCACGCAAAACACGCTCCCACCCCCTCATCGGGTAGCGGGACGCGGCATGTGGCCCCCCGTAGCGCAAGCTGCGGTGGGCCGAAGATATGGCTGCCGGCGTGTCGTGCCGGACACAGCGCGTGGTGAGCGACCTCGCTTTACTTACCGCAGTGCATCCGGGGCGTAGCCGACGTGATGGCCTCCAAGGACCCTTTTAACGGTGCGCACGACGCTCCGACCGCGACCCCAGGTCAGGCGGGACTACCCGCTGAATTTAA	393
Otu0660	174	99.744	100	Myrtales	Onagraceae	Epilobium	Epilobium hirsutum	Epilobium hirsutum	species	TCTCGGCTCTCGCATCGATGAAGAACGTAGCGAAATGCGATACTTGGTGTGAATTGCAGAATCCCGTGAACCATCGAGTCTTTGAACGCAAGTTGCGCCCTAAGCCATTTGGCCGAGGGCACGTCTGCCTGGGCGTCAATCATCTATTCGTCACCCAACCTCCGCTCCCCGAAAAGGAGCTTTGGTCCCGGGTACGGAAGTTGGCCTCCCGTGCTCTTGAAGCGCGGCTGGCCTAAAACTGAGCATCGGACTGATGATCTCCGAGGCACGCGGTGGTTGTTCATTCCTCCCTCGTGACGTTGCCAAGGAGCGTCTCCCGTACGAAGCTCCACGACCCTAGATTTACTATCGATGCGACCCCAGGTCAGGCGGGGCCACCCGCTGAATTTAA	391
Otu0708	146	99.747	99	Caryophyllales	Caryophyllaceae	Sagina	Sagina procumbens	Sagina procumbens	species	TCTTGGCTCTCGCATCGATGAAGAACGTAGCGAAATGCGATACTTGGTGTGAATTGCAGAATCCCGTGAACCATCGAGTTTTTGAACGCAAGTTGCGCCCGAAGCTCTCGGGCTTAGGGCACGTCTGCCTGGGCGTCACGCATCGCGTCTCCCGAAACCACCTAGTGTGGAAAGGGGAGGAGGATGGTTTCCCGTCTCTCACCGGGGACGGTTGGCCTAAATTTGGAGCCAGAGGCACTGAGCTTTAGTGGCGATAGGTGGTGAACAAGGCTTAGGCCGTGCAAGCAACCCGTCACGTAGCACTTTGCAAACTTGAGCTCGAAGGACCCTATGATGTCGCCTCGTTGCGATTGAACGCTGCGACCCCAGGTCAGGCGGGGCTACCCGCTGAATTTAA	397
Otu0731	242	99.235	99	Poales	Poaceae	Bromus	Bromus hordeaceus	Bromus hordeaceus	species	TCTCGGCTCTCGCATCGATGAAGAACGTAGCGAAATGCGATACCTGGTGTGAATTGCAGAATCCCGTGAACCATCGAGCCTTTGAACGCAAGTTGCGCCCGAGGCCACTCGGTCGAGGGCACGCCTGCTTGGGCGTCACGCCAAAACACGCTTCCAACTCCCTCATCGGAGATAGGGATGCGGCATATGGCCCCTCGTCTTGCAAGGGACGGTGAGCCGAAGATTGGGCTGCCGATGTATCGTGTCGGACACAGCGCATGGTGGACATCTTTGTTTTATCAACGCAGTGCATTCGATGCGTAGCCGGCATGACGGCCTATAAAAGACCCAGCTAACGGAGTGCTTGACGCTTTGATCGCGACCCCAAGTCAGGCGGGACTACCCGCTGAGTTTAA	395
Otu0776	117	100	100	Solanales	Solanaceae	Solanum	Solanum nigrum	Solanum nigrum	species	TCTCGGCTCTCGCATCGATGAAGAACGTAGCGAAATGCGATACTTGGTGTGAATTGCAGAATCCCGTGAACCATCGAGTCTTTGAACGCAAGTTGCGCCCGAAGCCATTAGGCCGAGGGCACGTCTGCCTGGGCGTCACGCATCGCGTCGCCCCCCGAACGCCGCAAGGCGTCGTGGGGCGGATACTGGCCTCCCGTGCGCCTCGAGCTCGTGGCTGGCCTAAATGCGAGTCCACGTCGACGGACGTCGCGGCAAGTGGTGGTTGAAACTCAACTCTCTTTGTGTCGCGGCTACAGCCCGTCGCGCGTCCGGACTCCAGACCCTCTAAGCGCTTAGGCGCTCCGACCGCGACCCCAGGTCAGGCGGGATTACCCGCTGAGTTTAA	385
Otu0782	173	100	100	Lamiales	Scrophulariaceae	Buddleja	Buddleja officinalis	Buddleja officinalis	species	TCTAGGCTCTCGCATCGATGAAGAACGTAGCGAAATGCGATACTTGGTGTGAATTGCAGAATCCCGTGAACCATCGAGTTTTTGAACGCAAGTTGCGCCCGAAGCCATTAGGCCGAGGGCACGTCTGCCTGGGCGTCACGCATCGCGTCGCCCCCCTCCCATCCCTTCGGGGCGTCGGCGAGGGGGGCGGATATTGGCCCCCCGTGCGCCTCGGCGCGCGGCCGGCCCAAATGTGATCCCGCGTCGACGCGTGTCGCGACCAGTGGTGGTTGAAAGCTCAACTCGCGTGCTGTCGCAACGTGCCGCGTCGTTTGCTCGGGCATCGTCGCAGACCCAACGGCGCTCCCCGGAGCGCCTTCGACCGCGACCCCAGGTCAGGCGGGATTACCCGCTGAGTTT…	401
Otu0784	199	100	100	Rosales	Rosaceae	Rubus	Rubus bifrons	Rubus bifrons	species	TCTCGGCTCTCGCATCGATGAAGAACGTAGCGAAATGCGATACTTGGTGTGAATTGCAGAATCCCGTGAACCATCGAGTCTTTGAACGCAAGTTGCGCCCGAAGCCATTAGGCCGAGGGCACGCCTGCCTGGGCGTCACACGTCGTTGCCCCCCCCCAAACCCCTCGGGAGTTGGGCGGGACGGATGATGGCCTCCCGTGTGCTCTGTCATGCGGTTGGCATAAAAACAAGTCCTCGGCGACTAACGCCACGACAATCGGTGGTTGTCAAACCTCTGTTGCCTATCGTGTGCGCGTGTCGATCGAGGGCTCAACAAACCATGTTGCATCGATTCGTCGATGCTTTCAACGCGACCCCAGGTCAGGCGGGGTTACCCGCTGAATTTAA	387
Otu0810	103	100	100	Poales	Poaceae	Calamagrostis	Calamagrostis varia	Calamagrostis varia	species	TCTCGGCTCTCGCATCGATGAAGAACGTAGCGAAATGCGATACCTGGTGTGAATTGCAGAATCCCGCGAACCATCGAGTCTTTGAACGCAAGTTGCGCCCGAGGCCATTCGGCCGAGGGCACGCCTGCCTGGGCGTCACGCTAAACACGCTCCCACCCCCTCATCGGGGAGTTGGATGCGGCATGTGGCCTCCCGTCGCGCAAGGGGCGGTGGGCCGAAGATATGGCTGCCGGCGTATCGTGCCGGACACAGCGCGTGGTGGGCGACCTCGCTTTACTTACCGCAGTGCGTCCGGCGCGTAGCCGACGTGATGGCCTCGAAGGACCCTATGAACGGTGCGCACGACGCTCCGACCGCGACCCCAGGTCAGGCGGGACTACCCGCTGAATTTAA	393
Otu0820	325	100	100	Rosales	Rosaceae	Rubus		Rubus sect. Rubus	sectio	TCTCGGCTCTCGCATCGATGAAGAACGTAGCGAAATGCGATACTTGGTGTGAATTGCAGAATCCCGTGAACCATCGAGTCTTTGAACGCAAGTTGCGCCCGAAGCCATTAGGCCGAGGGCACGCCTGCCTGGGCGTCACACGTCGTTGCCCCCCCCAAACCCCTCGGGAGTTGGGCGGGACGGATGATGGCCTCCCGTGTGCTCTGTCATGCGGTTGGCATAAAAACAAGTCCTCGGCGACTAACGCCACGACAATCGGTGGTTGTCAAACCTCTGTTGCCTATCGTGTGCGCGTGTCGAGCGAGGGCTCAACAAACCATGTTGCATCGATTCGTCGATGCTTTCAACGCGACCCCAGGTCAGGCGGGGTTACCCGCTGAATTTAA	386
Otu0848	92	99.44	100	Asterales	Asteraceae	Bellis	Bellis perennis	Bellis perennis	species	TCTCGGCTCACGCATCGATGAAGAACGTAGCAAAATGCGATACTTGGTGTGAATTGCAGAATCCCGTGAACCATCGAGTTTTTGAACGCAAGTTGCGCCCGAAGCCATTCGGTTGAGGGCACGTCTGCCTGGGCGTCACGCATCGCGTCGCCCCCATCATTCCATCCTTGTGATGCTTTGATGGGGGCGGATACTGGTCTCCCGTTCATCACTGAGCGGTTGGCCAAAATAAGAGTCCCATTTGACGGGCACACGACTTGTGGTGGTTGACAAAACCGGAATCGTGTCGTGTGTCTGGATGAAAGGTGCATCTTTAAAGACCCAATGTGTTATCATTTGATGACGCTTCGACCGCGACCCCAGGTCAGGCGGGACTACCCGCTGAGTTTAA	391
Otu0852	84	100	100	Solanales	Solanaceae	Solanum	Solanum americanum	Solanum americanum	species	TCTCGGCTCTCGCATCGATGAAGAACGTAGCGAAATGCGATACTTGGTGTGAATTGCAGAATCCCGTGAACCATCGAGTCTTTGAACGCAAGTTGCGCCCGAAGCCATTAGGCCGAGGGCACGTCTGCCTGGGCGTCACGCATCGCGTCGCCCCCCGCACGCCGCAAGGCGTCGTGGGGCGGATACTGGCCTCCCGTGCGCCTCGAGCTCGCGGCTGGCCTAAATGCGAGTCCACGTCGACGGACGTCGCGGCAAGTGGTGGTTGAAACTCAACTCTCTTTGTGTCGCGGCTACAGCCCGTCGCGCGTCCGGACTCCAGACCCTCTAAGCGCTTAGGCGCTCCGACCGCGACCCCAGGTCAGGCGGGATTACCCGCTGAGTTTAA	385
Otu0853	135	99.745	100	Poales	Poaceae	Avena	Avena strigosa	Avena strigosa	species	TCTCGGCTCTCGCATCGATGAAGAACGTAGCGAAATGCGATACCTGGTGTGAATTGCAGAATCCCGCGAACCATCGAGTCTTTGAACGCAAGTTGCGCCCGAGGCCATTCGGCCGAGGGCACGCCTGCCTGGGCGTCACGCTAAACACGCTCCCAACCCCTTACGGGGGAACAGGATGCGGCATTTGGCTCCCCGTCACCCAAGGGCGGTGGGCCGAAGATATGGCTGCCGGCGCATCGTGTCGGACACAGCGCGTGGTGAGCGTCCTCGCTATACTTACCGCAGTGTCTCCGACACGTAGCCGGCGTGATGGCCTAGAATGACCCTTGTAACGGTGCGCATGACGCTCCGACCGCGACCCCAGGTCAGGCGGGACTACCCGCTGAATTTAA	392
Otu0855	119	99.752	100	Asterales	Asteraceae	Cirsium	Cirsium vulgare	Cirsium vulgare	species	TCTCGGCTCACGCATCGATGAAGAACGTAGCAAAATGCGATACTTGGTGTGAATTGCAGAATCCCGTGAACCATCGAGTTTTTGAACGCAAGTTGCGCCCGAAGCCATTCGGCCGAGGGCACGTCTGCCTGGGCGTCACGCATCGCGTCGCCCCAGACCACGCCTCCCCAATGGGGATGCGTTCGTCTGGGGCGGAGAATGGTCTCCCGTGTCGTCGGCGCGGTTGGCCTAAAAAGGAGTCCCCTTCGACGGACGCACGGCTAGTGGTGGTTGTTAAGGCCTTCGTATCGAGCCGTGTGTCGTTAGCCGCAAGGGAAGCGCTCTCTAAAGACCCTAACGTGTCGTCTTGTGACGATGCTTCGACCGCGACCCCAGGTCAGGCGGGACTACCCGCTGAGT…	403
Otu0860	122	100	100	Poales	Poaceae	Triticum	Triticum monococcum	Triticum monococcum	species	TCTCGGCTCTCGCATCGATGAAGAACGTAGCGAAATGCGATACCTGGTGTGAATTGCAGAATCCCGCGAACCATCGAGTCTTTGAACGCAAGTTGCGCCCGAGGCCACTCGGCCGAGGGCACGCCTGCCTGGGCGTCACGCCAAAACACGCTCCCAACCCCCTCATCGGGAATCAGGATGCGGCATCTGGTCCCTCGTCTCGCAAGGGGCGGTGGACCGAAGATCGGGCTGCCGGCGTACCGCGCCGGACACAGCGCATGGTGGGCGTCCTCGCTTTATCAACGCAGTGCATCCGACGCGCAGCCGGCATGACGGCCTCAAAATGACCCAGCAAACGAAGCGCACGTCGCTTCGACCGCGACCCCAGGTCAGGCGGGACTACCCGCTGAGTTTAA	395
Otu0934	173	100	100	Rosales	Rosaceae	Potentilla	Potentilla anserina	Potentilla anserina	species	TCTCGGCTCTCGCATCGATGAAGAACGTAGCGAAATGCGATACTTGGTGTGAATTGCAGAATCCCGTGAACCATCGAGTCTTTGAACGCAAGTTGCGCCCGAAGCCATTAGGCCGAGGGCACGTCTGCCTGGGCGTCACACGTCGTTGCCCCCCCCGACCCCTTCCGGAGTCGGGCGGGACGGATGGTGATCTCCCGTGCGCCAGTCGCGCGGTTGGTCTAAATATCGAGTCCCCGGCGACCGGCGCCGCGACAATCGGTGGTTGTGAGACCTCGGTGTCCTGTCGCGCGCGCGTCCGTCGCGGGCTCTCTCGAACACTCTGCGTCGGTCGCCCGACGCTTTCAACGCGACCCCAGGTCAGGCGGGGTTACCCGCTGAATTTAA	384
Otu0992	116	96.296	100	Dipsacales	Adoxaceae	Viburnum		Viburnum	genus	TCTCGGCTCTCGCATCGATGAAGAACGTAGCAAAATGCGATACGTGGTGTGAATTGCAGGATCCCGTGAACCATCGAGTTTTTGAACGCAAGTTGCGCCCAAAGCCATTAGGCCGAGGGCACGTCTGCCTGGGCGTCACGCATCGCGTCGCCCCCACACCCGGTGTCCCCCAAAGGGAGGCACTGGGCGAGGGGGCGGACATTGGCCTCCCGTGCTCCAGGGTGCGGTTGGCCCAAAAGCGAGTCCCCGGCAACGGACGTCACGACAAGTGGTGGTTGAAAAGCCCTCTTATCCTGTCGTGCGGCCCTCCGTTGCCATCGGGCGCTCCCTTGACCCTGATGCGCCGTTCCTGACGGCGCTTCGACCGCGACCCCAGGTCAGGCGGGATTACCCGCTGAG…	404
Otu1013	58	99.496	100	Caryophyllales	Caryophyllaceae	Cerastium	Cerastium fontanum	Cerastium fontanum	species	TCTCGGCTCTCGCATCGATGAAGAACGTAGCGAAATGCGATACTTGGTGTGAATTGCAGAATCCCGTGAACCATCGAGTCTTTGAACGCAAGTTGCGCCCGAGGCTTCTGGCCGAGGGCACGTCTGCCTGGGCGTCACGCATCGCAACCCCCCACAACCACTTCGGTAGTTGAGGGGAGGAGGATGGTTTCCCGTGCCTCACCGGGCGCGGTTGGCCTAAATAAGGAGCCTAAGGCATCGGGTTGCCGCGGCGATAGGTGGAGTACAAGGTCTCGGCCGTGGAATCAACCGGTCGCGCAACCCTTTGAATGTAGAGCTCGAAGGACCCATTGTTGTCGCTTTGTTGCGTCACAAACGTTGCGACCCCAGGTCAGGCGGGGCTACCCGCTGAATTTAA	397
Otu1014	118	99.803	99	Polypodiales	Dryopteridaceae	Dryopteris	Dryopteris nigrosquamosa	Dryopteris nigrosquamosa	species	TCTTGGCTCTTGCAACGATGAAGAACGCAGCGAAATGCGATACGTAGTGTGAATTGCAGAATTCCGCGAATCATCGAGTCTTTGAACGCAACTTGCGCCCGCGGCTCGTCCAAGGGCATGTCTGCCTGAGCGTCCACACGACCCCCACGCCTAGCTCCCCCTCCTCCTCCCACGTGGCGGAACGAGGGGGCCTCGCACGGCGGAGGTGGCCGTCCGAGCGCGCCTCCCCCGTCCCGTCTCCCCCCTTCGCGGGGGGCGGCGCCGGCGGGGCGATCGCGCCGCCGCGGTCGGCTGAAATGCATCGATGGCACCGTGCGACGACCGGCCGCAAGGGTGATCAACGCCCCCCGCTCGACGCGGGGGACGGCTTCTGCGGTCGGACCCGTCGCGCGGCGGTGC…	509
Otu1021	83	100	100	Caryophyllales	Amaranthaceae	Oxybasis	Oxybasis glauca	Oxybasis glauca	species	TCTCGGCTCTCGCATCGATGAAGAACGTAGCGAAATGCGATACTTGGTGTGAATTGCAGAATCCCGTGAACCATCGAGTCTTTGAACGCAAGTTGCGCCCGAAACCTTAGGGTCGAGGGCACGCCTGCCTGGGCGTCACGCATCGCGTCTCCCCCAACCCACCAAGTGTGGGAAGGGTGGAGGAGGATGGCCTCCCATGCCTCACCGGGCGTGGATGGCTTAAATAAGGAGCCCCCGGTTGCGAGATGCCGCGGCGATTGGTGGTAGACAAGGCCTAGCCTAGGATGCATCGCGCCGCACACCACGTAGCTCTCGAGGTCTCGCAGGACCCTTAGTTGTTTTCCTCTTGAGGTGACAAACCGTTGCGACCCCAGGTCAGGCGGGGCTACCCGCTGAGTT…	402
Otu1042	196	98.246	100	Polypodiales	Dryopteridaceae	Dryopteris	Dryopteris intermedia	Dryopteris intermedia	species	TCTTGGCTCTTGCAACGATGAAGAACGCAGCGAAATGCGATACGTAGTGTGAATTGCAGAATTCCGCGAATCATCGAGTTTTTGAACGCAACTTGCGCCCGCGGCTCGTCCAAGGGCATGTCTGCCTGAGCGTCCACACGACCCCCACGCCCAGTCCCCCCCCTCGTCAAAACGAGGGGGGCTCGCACGGCGGAGGTGGCCGTCCGAGCGCGCCTCCCCCGCCCCGTCTCCCCCCCTCCGTGGGGGGCGGCGCCGGCGGGGCGATCGCGCCGCCGCGGTCGGCTGAAATGCATCGACGGCACCGTGCGACGACCGGCCGCAAGGGTGATCAACGCCCCCCGCTCGATGCGTCCGCATCGGGCGAGGGACGGCTTCTGCGGTTGGACCCGCCGCGCGACG…	513
Otu1075	1314	98.241	100	Fagales	Betulaceae	Corylus		Corylus	genus	TCTCGGCTCTCGCATCGATGAAGAACGTAGCGAAATGCGATACTTGGTGTGAATTGCAGAATCCCGCGAATCATCGAGTCTTTGAACGCAAGTTGCGCCCGAAGCCACCTGGCCGAGGGCACGTCTGCCTGGGTGTCACGCATCGTTGCCCCCAACCCCATCGCCTCTCCAAGAGACGAGGGCGGTCTGCGGGGCGGACATTGGCCTCCCGTGAGCTTTCGCTCGCGGCTGGCCTAAAAGCGAGTCCTCGGCGACGAGCGCCACGACAATCGGTGGTTGACAAACCTTCGTGACCCGTCGTGCGCGCATCGCCGCTCAACGCGTGCTCTTTTGACCCTGTCGCGTCGCGCTCGCGACGCTTCCAACGCGACCCCAGGTCAGGCGGGACTACCCGCTGAG…	404
Otu1086	44	99.739	99	Rosales	Rosaceae	Prunus		Prunus sect. Laurocerasus	sectio	TCTCGGCTCTCGCATCGATGAAGAACGTAGCGAAATGCGATACTTGGTGTGAATTGCAGAATCCCGTGAACCATCGAGTCTTTGAACGCAAGTTGCGCCCGAAGCCACTAGGCCGAGGGCACGCCTGCCTGGGCGTCACACGTCGTTGCCACCCCGCTACTCCCTCGGGATTGCGGGGGGCGGATGATGGCCTCCCGTATGCTCCGTCGCGCGGTTGGCATAAATACCAAGTCCTCGGCGACGCACGCCACGACAATCGGTGGTTGCGAAACCTCGGTTGCCTGTCGTGCGCGGTCGTCGCGCATCGGGGGCTCGAAAAAATGCTTGGCTCCGGCTTGGCTTTCAACGCGACCCCAGGTCAGGCGGGGTTACCCGCTGAATTTAA	385
Otu1152	40	98.969	99	Fagales	Fagaceae	Quercus		Quercus sect. Lobatae	sectio	TCTAGGCTCTCGCATCGATGAAGAACGTAGCGAAATGCGATACTTGGTGTGAATTGCAGAATCCCGCGAATCATCGAGTTTTTGAACGCAAGTTGCGCCCGAAGCCATTCGGCCGAGGGCACGTCTGCCTGGGTGTCACGCATCGTTGCCCCCCCAAACTCCGGTTCGGGCGGGGCGGAAGTTGGCCTCCCGTGCGTGCTCGCATGCGCGGTTAGCCCAAAAGCGAGTCCTCGGCGACGAGCGCCACGACAATCGGTGGTTTTCTTGCCCTCGTTCCTCGTCGTGTGTGCCCCGTCGCTTGAACGCGCTCCTCGACCCTCACGCGTCGTCGCATCGACGGCGCTCCCAACGCGACCCCAGGTCAGGCGGGACTACCCGCTGAGTTTAA	388
Otu1166	50	100	100	Rosales	Rosaceae	Prunus	Prunus serotina	Prunus serotina	species	TCTCGGCTCTCGCATCGATGAAGAACGTAGCGAAATGCGATACTTGGTGTGAATTGCAGAATCCCGTGAACCATCGAGTCTTTGAACGCAAGTTGCGCCCGAAGCCACTAGGCCGAGGGCACGCCTGCCTGGGCGTCACACGCCGTTGCCCCCCGCCACTCCCTCGGGATTGCGGGGGGCGGATGATGGCCTCCCGTGCGCTCCGTCGCGCGGTTGGCGTAAATACCAAGTCCTCGGCGGCGCACGCCACGACAATCGGTGGTTGCGAAACCTCGGTTGCCCGTCGTGTGCGGTCGTCGCGCATCGAGGGCTCGAAGAATTGCCCGGCTCCGGCTCGGCTTTCAACGCGACCCCAGGTCAGGCGGGGTTACCCGCTGAATTTAA	384
Otu1169	65	100	100	Rosales	Rosaceae	Amelanchier		Amelanchier	genus	TCTCGGCTCTCGCATCGATGAAGAACGTAGCGAAATGCGATACTTGGTGTGAATTGCAGAATCCCGTGAACCATCGAGTCTTTGAACGCAAGTTGCGCCCGAAGCCTTTAGGCCGAGGGCACGCCTGCCTGGGCGTCACACGCCGTTGTCCCCCCCGCGCCTCCCTCGGGAGCGTCGGGGGGCGGAGGATGGCCTCCCGTGCGCCACCCCGCGCGGTTGGCACAAATGCCGGGTCCCCGGCGACGAACGCCACGACAATCGGTGGTTGTCAAACCTCGGTTGCCTGTTGTGCGCTTTCGCCGCGCTCCGGGCGGCTCGCGACGATCGCTGCTCTGCTTCGGCCGAGCTTTCAACGCGACCCCAGGTCAGGCGGGGTTACCCGCTGAATTTAA	392
Otu1175	48	98.88	90	Solanales	Solanaceae	Solanum	Solanum dulcamara	Solanum dulcamara	species	TCTCGGCTCTCGCATCGATGAAGAACGTAGCGAAATGCGATACTTGGTGTGAATTGCAGAATCCCGTGAACCATCGAGTCTTTGAACGCAAGTTGCGCCCGAAGCCATTAGGCCGAGGGCACGTCTGCCTGGGCGTCACGCATCGCGTCGCCCCCCGCACGCCTCAGGGCGCCGTGGGGCGGATACTGGCCTCCCGTGCGCCTCGAGCCCGCGGCCGGCCCAAATGCGAGTCCACGTCGACGGACGTCGCGGCGAGTGGTGGTTGGAATCTCAACTCTCTCTTCCGTCGCGGCCACAGCCCGTCGCGCGCTGGGGCTCCCAGACCCTTTCCGCGCCTTACTTAGGCGCTCCGACCGCGACCCCAGGTCAGGCGGGACTACCCGCTGAGTTTAA	393
Otu1214	388	96.923	100	Lamiales	Oleaceae	Fraxinus		Fraxinus	genus	TCTCGGCTCTCGCATCGATGAAGAACGTAGCGAAATGCGATACTTGGTGTGAATTGCAGAATCCCGCGAATCATCGAGTCTTTGAACGCAAGTTGCGCCCGAAGCCACCTGGCCGAGGGCACGTCTGCCTGGGTGTCACGCACATCGTCGCCCTCCGCCTCGGCCCGTAAAGGGATCGCGGGTGTTGGGTCGGATATTGGCCCCCCGTGCGCTTCGGCGCGCGGCCGGCCCAAATGTGATTCGGCATCGACGCGTGCCGCGACGATTGGTGGTTGAAGAACTCAACTCGCGCGTTGTCGCGGCGTCGTTCGGCTCGAACGTGTTGACCCCGACGGTGCATCGCACCTCGACAGCGACCCCAGGTCAGGCGGGATTACCCGCTGAGTTTAA	390
Otu1239	63	99.227	99	Poales	Poaceae	Glyceria	Glyceria fluitans	Glyceria fluitans	species	TCTCGGCTCTCGCATCGATGAAGAACGTAGCGAAATGCGATACCTGGTGTGAATTGCAGAATCCCGTGAACCATCGAGTATTTGAACGCAAGTCGCGCCCGAGGCCACCTGGCCGAGGGCACGCCTGCCTGGGCGTCACGCTAAAACACGCTCTTACCAACTATGTGGGGTGAAAGACGCGGCATCTGGTCCCCCGTACCGTTGGTTGCGGTAGGCCGAAGATTTGGCTGCCGGCGTATCGAGCCGGGCACAGCGCGTGGTGGGCATACTTGCTTATACTCTGCGCAGTGCATCCGGCTTGTAGCCAGCAGAGTGGCCTAAAGACCCAGCGCACGGAGTGCTAGCCGCTCCGACCGCGACCCCAGGTCAGACGGGACTACCCGCTGAGTTTAA	393
Otu1282	60	100	100	Asterales	Asteraceae	Artemisia	Artemisia absinthium	Artemisia absinthium	species	TCTCGGCTCACGCATCGATGAAGAACGTAGCAAAATGCGATACTTGGTGTGAATTGCAGAATCCCGTGAACCATCGAGTTTTTGAACGCAAGTTGCGCCCGAAGCCTTTTGGCCGAGGGCACGTCTGCCTGGGCGTCACGCATCGCGTCGCCCCCCACAGTTCTCCGCAAAGGGAACTTGTGTTTTGGGGGCGGATATTGGTCTCCCGTGCTCATGGCGTGGTTGGCCGAAATAGGAGTCCCTTCGATGGACGCACGAACTAGTGGTGGTCGTAAAAACCCTCGTCTTTTGTTTCGTGCCGTTAGTCGCAAGGGAAACTCTTAGAAAACCCCAACGTGTCGTCTTGACGACGCTTCGACCGCGACCCCAGGTCAGGCGGGACTACCCGCTGAGTTTAA	398

## Sheet: Table S5
Table S5. nrITS2 sequence average read counts and relative read abundance per sample												Spring			slide	tapes that were mounted with a fixative on a microscopic slide
Any OTU with <0.1% relative read abundance is shown as a +												Fall			tape	unmounted tapes
% represents the Relative Read Abundance											red text	Sample failed amplification
			South-east Netherlands (Elkerliek, Helmond)																																								West Netherlands (LUMC, Leiden)
			2019-02-18	slide	2019-02-23	slide	2019-02-28	slide	2019-03-22	slide	2019-04-07	slide	2019-06-25	slide	2019-07-06	slide	2019-07-24	slide	2019-08-05	slide	2019-08-28	slide	2020-02-09	slide	2020-02-15	slide	2020-02-24	slide	2020-03-12	slide	2020-04-06	slide	2020-06-26	slide	2020-07-19	slide	2020-07-27	slide	2020-08-09	slide	2020-08-15	slide	2019-02-15	tape	2019-02-18	tape	2019-02-25	tape	2019-02-27
OTU	Total read count	maxid	Average read count	%	Average read count	%	Average read count	%	Average read count	%	Average read count	%	Average read count	%	Average read count	%	Average read count	%	Average read count	%	Average read count	%	Average read count	%	Average read count	%	Average read count	%	Average read count	%	Average read count	%	Average read count	%	Average read count	%	Average read count	%	Average read count	%	Average read count	%	Average read count	%	Average read count	%	Average read count	%	Average read count
Otu0001	2750732	Urtica dioica	0	0	0	0	0	0	0	0	0	0	24254.7	57.107	0	0	26541	38.4112	3604	24.2939	11787.5	48.7782	0	0	0	0	0	0	0	0	0	0	33390.3	55.533	10401	75.6877	13072.3	77.5162	42452	69.9743	47937	79.0114	0	0	0	0	0	0	0
Otu0002	967544	Alnus glutinosa/incana	23865.7	84.583	73490.3	68.5291	2189	55.0553	0	0	0	0	0	0	0	0	0	0	0	0	0	0	413	7.52277	0	0	0	0	0	0	0	0	0	0	0	0	0	0	0	0	0	0	56774	68.2019	51703.5	80.0785	27201.3	32.7982	49560
Otu0004	300014	Humulus lupulus	0	0	0	0	0	0	0	0	0	0	0	0	0	0	0	0	7293	49.1608	0	0	0	0	0	0	0	0	0	0	0	0	0	0	0	0	0	0	10354	17.0667	9978.67	16.4472	0	0	0	0	0	0	0
Otu0005	236873	Artemisia vulgaris	0	0	0	0	0	0	0	0	0	0	0	0	0	0	1244	1.80037	2489	16.7779	0	0	0	0	0	0	0	0	0	0	0	0	0	0	0	0	2075	12.3043	3676.67	6.06031	0	0	0	0	0	0	0	0	0
Otu0006	200431	Plantago lanceolata	0	0	0	0	0	0	0	0	0	0	0	0	0	0	0	0	0	0	1605	6.6417	0	0	0	0	0	0	0	0	53.6667	0.114009	9198.67	15.2987	849	6.17814	788.667	4.67663	909	1.49832	0	0	0	0	0	0	0	0	0
Otu0007	141000	Betula	0	0	0	0	0	0	0	0	31797.3	37.8788	0	0	0	0	0	0	0	0	0	0	0	0	0	0	0	0	0	0	11252	23.9036	1205.67	2.0052	0	0	0	0	0	0	0	0	0	0	0	0	0	0	0
Otu0008	196913	Alnus cordata	531.333	1.88311	782	0.729208	30	0.754527	0	0	0	0	0	0	0	0	0	0	0	0	0	0	0	0	0	0	0	0	0	0	0	0	0	0	0	0	0	0	0	0	0	0	8463	10.1665	5338	8.26751	18805.7	22.6751	20174
Otu0009	206188	Taxus baccata	707.333	2.50688	23701	22.101	1153	28.999	0	0	0	0	0	0	0	0	0	0	0	0	0	0	4177	76.0838	0	0	0	0	0	0	0	0	0	0	0	0	0	0	0	0	0	0	7014.67	8.42663	2719.5	4.21197	19365	23.3495	3069.33
Otu0010	135581	Betula pendula	0	0	0	0	0	0	0	0	28597.3	34.0668	0	0	0	0	0	0	0	0	0	0	0	0	0	0	0	0	0	0	11850.3	25.1747	575	0.956309	0	0	0	0	0	0	0	0	0	0	0	0	0	0	0
Otu0011	85509	Fraxinus excelsior	1142	4.0474	366.667	0.341913	0	0	0	0	10657.7	12.696	0	0	0	0	0	0	0	0	0	0	0	0	0	0	0	0	0	0	13940.7	29.6154	0	0	0	0	0	0	0	0	0	0	0	0	0	0	650	0.783743	639.667
Otu0012	67841	Chenopodium album/giganteum	0	0	0	0	0	0	0	0	0	0	0	0	0	0	0	0	1238	8.34513	0	0	0	0	0	0	0	0	0	0	0	0	0	0	0	0	0	0	1031.33	1.69996	2755.33	4.54143	0	0	0	0	0	0	0
Otu0013	60841	Corylus avellana	1969.33	6.97957	3842.67	3.58325	0	0	0	0	0	0	0	0	0	0	0	0	0	0	0	0	145	2.64117	0	0	0	0	0	0	0	0	0	0	0	0	0	0	0	0	0	0	9513.33	11.4283	4379.5	6.78298	3068.67	3.70007	1551.67
Otu0014	70381	Lolium perenne	0	0	0	0	0	0	0	0	0	0	0	0	0	0	0	0	0	0	0	0	0	0	0	0	0	0	0	0	0	0	318.667	0.529989	716	5.2103	0	0	166.333	0.27417	0	0	0	0	0	0	0	0	0
Otu0015	38764	Plantago major	0	0	0	0	0	0	0	0	0	0	0	0	0	0	0	0	0	0	0	0	0	0	0	0	0	0	0	0	0	0	0	0	0	0	0	0	0	0	0	0	0	0	0	0	0	0	0
Otu0016	37068	Medicago sativa	0	0	0	0	0	0	0	0	0	0	0	0	0	0	0	0	0	0	0	0	0	0	0	0	0	0	0	0	0	0	0	0	0	0	0	0	0	0	0	0	0	0	0	0	0	0	0
Otu0018	42526	Castanea sativa	0	0	0	0	0	0	0	0	0	0	7418.67	17.4671	0	0	0	0	0	0	0	0	0	0	0	0	0	0	0	0	0	0	3092.67	5.14356	0	0	0	0	0	0	0	0	0	0	0	0	0	0	0
Otu0019	27872	Hordeum vulgare	0	0	0	0	0	0	0	0	0	0	0	0	0	0	37306	53.9908	0	0	0	0	0	0	0	0	0	0	0	0	0	0	0	0	0	0	0	0	0	0	0	0	0	0	0	0	0	0	247
Otu0021	29433	Castanea crenata	0	0	0	0	0	0	0	0	0	0	8452.67	19.9016	0	0	0	0	0	0	0	0	0	0	0	0	0	0	0	0	0	0	6841	11.3776	0	0	0	0	0	0	0	0	0	0	0	0	0	0	0
Otu0024	27646	Mercurialis annua	0	0	155	0.144536	0	0	0	0	0	0	0	0	0	0	0	0	0	0	2262.5	9.36252	0	0	0	0	0	0	0	0	0	0	0	0	654	4.75913	928	5.50285	0	0	0	0	0	0	0	0	0	0	0
Otu0025	19841	Fagus sylvatica	0	0	0	0	0	0	0	0	0	0	0	0	0	0	0	0	0	0	0	0	0	0	0	0	0	0	0	0	0	0	0	0	0	0	0	0	0	0	0	0	0	0	0	0	0	0	0
Otu0026	19319	Alnus subcordata	0	0	0	0	0	0	0	0	0	0	0	0	0	0	0	0	0	0	0	0	0	0	0	0	0	0	0	0	0	0	0	0	0	0	0	0	0	0	0	0	0	0	0	0	18	0.0217037	17.3333
Otu0028	15366	Plantago coronopus	0	0	0	0	0	0	0	0	0	0	0	0	0	0	0	0	0	0	3806	15.7497	0	0	0	0	0	0	0	0	0	0	0	0	0	0	0	0	0	0	0	0	0	0	0	0	0	0	0
Otu0032	16197	Populus alba	0	0	149.667	0.139563	56	1.40845	0	0	0	0	0	0	0	0	0	0	0	0	0	0	0	0	0	0	0	0	0	0	0	0	0	0	0	0	0	0	0	0	0	0	0	0	288	0.446055	6907.67	8.32898	0
Otu0034	12844	Carpinus betulus	0	0	0	0	0	0	0	0	3998	4.76264	0	0	0	0	0	0	0	0	0	0	0	0	0	0	0	0	0	0	106	0.225185	0	0	0	0	0	0	0	0	0	0	0	0	0	0	0	0	0
Otu0035	15656	Salix	0	0	0	0	0	0	0	0	0	0	0	0	0	0	0	0	0	0	0	0	0	0	0	0	0	0	0	0	345	0.732915	0	0	0	0	0	0	0	0	0	0	0	0	0	0	626.667	0.755609	0
Otu0036	13782	Alnus japonica	0	0	0	0	0	0	0	0	0	0	0	0	0	0	0	0	0	0	0	0	0	0	0	0	0	0	0	0	0	0	0	0	0	0	0	0	0	0	0	0	0	0	0	0	0	0	0
Otu0037	14270	Cannabis sativa	0	0	0	0	0	0	0	0	0	0	0	0	0	0	0	0	0	0	0	0	0	0	0	0	0	0	0	0	0	0	0	0	0	0	0	0	0	0	0	0	0	0	0	0	0	0	0
Otu0038	11150	Crepis capillaris	0	0	0	0	0	0	0	0	0	0	0	0	0	0	0	0	0	0	0	0	0	0	0	0	0	0	0	0	0	0	0	0	0	0	0	0	0	0	0	0	0	0	0	0	0	0	0
Otu0039	10703	Angelica sylvestris	0	0	0	0	0	0	0	0	0	0	0	0	0	0	0	0	0	0	0	0	0	0	0	0	0	0	0	0	0	0	0	0	0	0	0	0	0	0	0	0	0	0	0	0	0	0	0
Otu0041	12958	Juniperus	0	0	0	0	0	0	0	0	0	0	0	0	0	0	0	0	0	0	0	0	0	0	0	0	0	0	0	0	67.6667	0.14375	0	0	0	0	0	0	0	0	0	0	0	0	0	0	691	0.833179	0
Otu0044	8787	Sambucus nigra	0	0	0	0	0	0	0	0	0	0	0	0	0	0	0	0	0	0	0	0	0	0	0	0	0	0	0	0	0	0	0	0	0	0	0	0	0	0	0	0	0	0	0	0	0	0	0
Otu0047	11415	Chamaecyparis formosensis	0	0	0	0	0	0	0	0	3939.33	4.69276	0	0	0	0	0	0	0	0	0	0	0	0	0	0	0	0	0	0	5574.33	11.8421	0	0	398	2.89623	0	0	0	0	0	0	0	0	0	0	0	0	0
Otu0049	13530	Lolium multiflorum	0	0	0	0	0	0	0	0	0	0	0	0	0	0	0	0	0	0	0	0	0	0	0	0	0	0	0	0	0	0	0	0	274	1.99389	0	0	118.333	0.195051	0	0	0	0	0	0	169.667	0.204577	0
Otu0050	13600	Calluna vulgaris	0	0	0	0	0	0	0	0	0	0	0	0	0	0	0	0	211	1.42231	0	0	0	0	0	0	0	0	0	0	0	0	0	0	0	0	0	0	0	0	0	0	0	0	0	0	0	0	0
Otu0055	6485	Quercus rubra	0	0	0	0	0	0	0	0	0	0	0	0	0	0	0	0	0	0	3197	13.2296	0	0	0	0	0	0	0	0	0	0	0	0	0	0	0	0	0	0	0	0	0	0	0	0	0	0	0
Otu0059	9218	Atriplex prostrata	0	0	0	0	0	0	0	0	0	0	0	0	0	0	0	0	0	0	0	0	0	0	0	0	0	0	0	0	0	0	0	0	0	0	0	0	0	0	0	0	0	0	0	0	0	0	0
Otu0061	7196	Capsella bursa-pastoris	0	0	0	0	0	0	0	0	0	0	0	0	0	0	0	0	0	0	0	0	0	0	0	0	0	0	0	0	0	0	0	0	0	0	0	0	0	0	0	0	0	0	0	0	0	0	0
Otu0064	5714	Solanum	0	0	0	0	0	0	0	0	0	0	0	0	0	0	0	0	0	0	0	0	0	0	0	0	0	0	0	0	0	0	0	0	0	0	0	0	0	0	0	0	0	0	0	0	0	0	0
Otu0066	7605	Rumex acetosella	0	0	0	0	0	0	0	0	0	0	0	0	0	0	0	0	0	0	0	0	0	0	0	0	0	0	0	0	0	0	1888.67	3.14113	310	2.25586	0	0	537.333	0.885695	0	0	0	0	0	0	0	0	0
Otu0068	7660	Chenopodium album/ficifolium	0	0	0	0	0	0	0	0	0	0	0	0	0	0	0	0	0	0	0	0	0	0	0	0	0	0	0	0	0	0	0	0	0	0	0	0	0	0	0	0	0	0	0	0	0	0	0
Otu0070	5122	Trifolium pratense	0	0	0	0	0	0	0	0	0	0	0	0	0	0	0	0	0	0	0	0	0	0	0	0	0	0	0	0	0	0	1547.67	2.574	0	0	0	0	0	0	0	0	0	0	0	0	0	0	0
Otu0071	8475	Holcus lanatus	0	0	0	0	0	0	0	0	0	0	0	0	0	0	0	0	0	0	0	0	0	0	0	0	0	0	0	0	0	0	0	0	0	0	0	0	0	0	0	0	0	0	0	0	0	0	0
Otu0072	6401	Filipendula ulmaria	0	0	0	0	0	0	0	0	0	0	0	0	0	0	0	0	0	0	0	0	0	0	0	0	0	0	0	0	0	0	0	0	0	0	0	0	0	0	0	0	0	0	0	0	0	0	0
Otu0076	5440	Cupressus arizonica	0	0	0	0	0	0	0	0	0	0	0	0	0	0	0	0	0	0	0	0	0	0	0	0	0	0	0	0	63	0.133837	0	0	0	0	0	0	0	0	0	0	0	0	0	0	0	0	0
Otu0080	7479	Anemone hupehensis	0	0	0	0	0	0	0	0	0	0	0	0	0	0	0	0	0	0	0	0	0	0	0	0	0	0	0	0	0	0	0	0	0	0	0	0	0	0	0	0	0	0	0	0	0	0	0
Otu0082	6406	Salix myrsinifolia/arctica	0	0	0	0	0	0	0	0	439.333	0.523359	0	0	0	0	0	0	0	0	0	0	0	0	0	0	0	0	0	0	635	1.34899	0	0	0	0	0	0	0	0	0	0	0	0	0	0	0	0	0
Otu0085	7066	Heracleum sphondylium	0	0	0	0	0	0	0	0	0	0	0	0	0	0	0	0	0	0	0	0	0	0	0	0	0	0	0	0	0	0	0	0	0	0	0	0	0	0	0	0	0	0	0	0	0	0	0
Otu0086	4938	Beta vulgaris	0	0	0	0	0	0	0	0	0	0	0	0	0	0	0	0	0	0	0	0	0	0	0	0	0	0	0	0	0	0	0	0	0	0	0	0	0	0	0	0	0	0	0	0	0	0	0
Otu0087	4142	Quercus robur	0	0	0	0	0	0	0	0	480.333	0.5722	0	0	0	0	4006	5.79765	0	0	0	0	0	0	0	0	0	0	0	0	123	0.2613	0	0	0	0	0	0	0	0	0	0	0	0	0	0	0	0	0
Otu0088	6588	Daucus carota	0	0	0	0	0	0	0	0	0	0	0	0	0	0	0	0	0	0	0	0	0	0	0	0	0	0	0	0	0	0	0	0	0	0	0	0	0	0	0	0	0	0	0	0	0	0	0
Otu0089	4737	Platanus x acerifolia	0	0	0	0	0	0	0	0	1022.67	1.21826	0	0	0	0	0	0	0	0	1507.5	6.23823	0	0	0	0	0	0	0	0	1112.67	2.36374	0	0	0	0	0	0	0	0	0	0	0	0	0	0	0	0	0
Otu0090	4807	Urtica urens	0	0	0	0	0	0	0	0	0	0	0	0	0	0	0	0	0	0	0	0	0	0	0	0	0	0	0	0	0	0	0	0	0	0	0	0	52	0.0857124	0	0	0	0	0	0	0	0	0
Otu0095	4867	Eupatorium	0	0	0	0	0	0	0	0	0	0	0	0	0	0	0	0	0	0	0	0	0	0	0	0	0	0	0	0	0	0	0	0	0	0	0	0	0	0	0	0	0	0	0	0	0	0	0
Otu0097	5608	Parietaria judaica	0	0	0	0	0	0	0	0	0	0	0	0	0	0	0	0	0	0	0	0	0	0	0	0	0	0	0	0	0	0	0	0	0	0	0	0	0	0	0	0	0	0	0	0	0	0	0
Otu0103	7604	Populus	0	0	0	0	0	0	0	0	953.667	1.13606	0	0	0	0	0	0	0	0	0	0	0	0	0	0	0	0	0	0	348.333	0.739996	0	0	0	0	0	0	0	0	0	0	0	0	0	0	0	0	0
Otu0105	2856	Panicum virgatum	0	0	0	0	0	0	0	0	0	0	980	2.30738	0	0	0	0	0	0	0	0	0	0	0	0	0	0	0	0	0	0	0	0	0	0	0	0	0	0	0	0	0	0	0	0	0	0	0
Otu0109	3975	Metasequoia glyptostroboides	0	0	1165.67	1.08697	197	4.95473	0	0	0	0	0	0	0	0	0	0	0	0	0	0	0	0	0	0	0	0	0	0	0	0	0	0	0	0	0	0	0	0	0	0	0	0	0	0	0	0	0
Otu0110	3604	Scorzoneroides autumnalis	0	0	0	0	0	0	0	0	0	0	0	0	0	0	0	0	0	0	0	0	0	0	0	0	0	0	0	0	0	0	0	0	0	0	0	0	0	0	0	0	0	0	0	0	0	0	0
Otu0111	2493	Ostrya japonica	0	0	0	0	0	0	0	0	992.667	1.18252	0	0	0	0	0	0	0	0	0	0	0	0	0	0	0	0	0	0	0	0	0	0	0	0	0	0	0	0	0	0	0	0	0	0	0	0	0
Otu0112	3513	Sinapis arvensis	0	0	0	0	0	0	0	0	0	0	0	0	0	0	0	0	0	0	0	0	0	0	0	0	0	0	0	0	0	0	0	0	0	0	0	0	0	0	0	0	0	0	0	0	0	0	0
Otu0113	2755	Tilia platyphyllos	0	0	0	0	0	0	0	0	0	0	0	0	0	0	0	0	0	0	0	0	0	0	0	0	0	0	0	0	0	0	1554	2.58453	0	0	0	0	0	0	0	0	0	0	0	0	0	0	0
Otu0115	5764	Ulmus	0	0	1301.67	1.21379	0	0	0	0	0	0	0	0	0	0	0	0	0	0	0	0	0	0	0	0	0	0	0	0	0	0	0	0	0	0	0	0	0	0	0	0	0	0	0	0	3837.33	4.6269	0
Otu0116	3113	Plantago arenaria	0	0	0	0	0	0	0	0	0	0	0	0	0	0	0	0	0	0	0	0	0	0	0	0	0	0	0	0	0	0	0	0	0	0	0	0	0	0	0	0	0	0	0	0	0	0	0
Otu0118	3000	Brassica	0	0	0	0	0	0	0	0	0	0	0	0	0	0	0	0	0	0	0	0	0	0	0	0	0	0	0	0	292.667	0.621738	0	0	0	0	0	0	0	0	0	0	0	0	0	0	0	0	0
Otu0119	2614	Sophora japonica	0	0	0	0	0	0	0	0	0	0	0	0	0	0	0	0	0	0	0	0	0	0	0	0	0	0	0	0	0	0	0	0	0	0	0	0	791	1.30382	0	0	0	0	0	0	0	0	0
Otu0122	3145	Hypochaeris radicata	0	0	0	0	0	0	0	0	0	0	0	0	0	0	0	0	0	0	0	0	0	0	0	0	0	0	0	0	0	0	0	0	0	0	0	0	0	0	0	0	0	0	0	0	0	0	0
Otu0124	4609	Arrhenatherum elatius	0	0	0	0	0	0	0	0	0	0	0	0	0	0	0	0	0	0	0	0	0	0	0	0	0	0	0	0	0	0	0	0	140	1.01877	0	0	0	0	0	0	0	0	0	0	0	0	0
Otu0130	2560	Pterocarya	0	0	0	0	0	0	0	0	0	0	0	0	0	0	0	0	0	0	0	0	0	0	0	0	0	0	0	0	0	0	0	0	0	0	0	0	0	0	0	0	0	0	0	0	0	0	0
Otu0131	2939	Populus nigra	0	0	0	0	0	0	0	0	0	0	0	0	0	0	0	0	0	0	0	0	0	0	0	0	0	0	0	0	86	0.182698	0	0	0	0	0	0	0	0	0	0	0	0	0	0	0	0	0
Otu0132	3373	Poa annua	0	0	0	0	0	0	0	0	0	0	0	0	0	0	0	0	0	0	0	0	0	0	0	0	0	0	0	0	0	0	0	0	0	0	0	0	0	0	0	0	0	0	0	0	0	0	0
Otu0140	2520	Phedimus kamtschaticus	0	0	0	0	0	0	0	0	0	0	0	0	0	0	0	0	0	0	0	0	0	0	0	0	0	0	0	0	0	0	0	0	0	0	0	0	0	0	0	0	0	0	0	0	0	0	0
Otu0142	2646	Sinapis alba	0	0	0	0	0	0	0	0	0	0	0	0	0	0	0	0	0	0	0	0	0	0	0	0	0	0	0	0	0	0	0	0	0	0	0	0	0	0	0	0	0	0	0	0	0	0	0
Otu0144	3592	Taxodium distichum/mucronatum	0	0	0	0	0	0	0	0	0	0	0	0	0	0	0	0	0	0	0	0	0	0	0	0	0	0	0	0	0	0	0	0	0	0	0	0	0	0	0	0	0	0	0	0	0	0	0
Otu0146	3787	Clematis armandii	0	0	0	0	0	0	0	0	0	0	0	0	0	0	0	0	0	0	0	0	0	0	0	0	0	0	0	0	0	0	0	0	0	0	0	0	0	0	0	0	0	0	0	0	0	0	0
Otu0148	2285	Salix alba	0	0	0	0	0	0	0	0	324.667	0.386761	0	0	0	0	0	0	0	0	0	0	0	0	0	0	0	0	0	0	224	0.475863	0	0	0	0	0	0	0	0	0	0	0	0	0	0	0	0	0
Otu0150	1902	Rubus caesius	0	0	0	0	0	0	0	0	0	0	0	0	0	0	0	0	0	0	0	0	0	0	0	0	0	0	0	0	0	0	0	0	0	0	0	0	0	0	0	0	0	0	0	0	0	0	0
Otu0155	4081	Melilotus	0	0	0	0	0	0	0	0	0	0	0	0	0	0	0	0	0	0	0	0	0	0	0	0	0	0	0	0	0	0	0	0	0	0	0	0	0	0	0	0	0	0	0	0	0	0	0
Otu0159	1799	Polygonum aviculare	0	0	0	0	0	0	0	0	0	0	0	0	0	0	0	0	0	0	0	0	0	0	0	0	0	0	0	0	0	0	0	0	0	0	0	0	0	0	0	0	0	0	0	0	0	0	0
Otu0165	1739	Lotus corniculatus	0	0	0	0	0	0	0	0	0	0	0	0	0	0	0	0	0	0	0	0	0	0	0	0	0	0	0	0	0	0	0	0	0	0	0	0	0	0	0	0	0	0	0	0	0	0	0
Otu0167	1561	Calamagrostis x acutiflora	0	0	0	0	0	0	0	0	0	0	0	0	0	0	0	0	0	0	0	0	0	0	0	0	0	0	0	0	0	0	514.667	0.855966	0	0	0	0	0	0	0	0	0	0	0	0	0	0	0
Otu0168	2388	Quercus sect. Quercus	0	0	0	0	0	0	0	0	0	0	0	0	0	0	0	0	0	0	0	0	0	0	0	0	0	0	0	0	54.6667	0.116133	0	0	0	0	0	0	0	0	0	0	0	0	0	0	0	0	0
Otu0174	2130	Impatiens glandulifera	0	0	0	0	0	0	0	0	0	0	0	0	0	0	0	0	0	0	0	0	0	0	0	0	0	0	0	0	0	0	0	0	0	0	0	0	0	0	0	0	0	0	0	0	0	0	0
Otu0179	2424	Agrostis capillaris	0	0	0	0	0	0	0	0	0	0	0	0	0	0	0	0	0	0	0	0	0	0	0	0	0	0	0	0	0	0	0	0	0	0	0	0	0	0	0	0	0	0	0	0	0	0	0
Otu0183	2474	Phacelia tanacetifolia	0	0	0	0	0	0	0	0	0	0	0	0	0	0	0	0	0	0	0	0	0	0	0	0	0	0	0	0	0	0	0	0	0	0	0	0	0	0	0	0	0	0	0	0	0	0	0
Otu0185	1691	Thuja occidentalis	0	0	355.333	0.331345	0	0	0	0	0	0	0	0	0	0	0	0	0	0	0	0	0	0	0	0	0	0	0	0	0	0	0	0	0	0	0	0	0	0	0	0	0	0	0	0	285	0.343641	0
Otu0187	2096	Hydrangea macrophylla	0	0	0	0	0	0	0	0	0	0	0	0	0	0	0	0	0	0	0	0	0	0	0	0	0	0	0	0	0	0	0	0	0	0	0	0	0	0	0	0	0	0	0	0	0	0	0
Otu0195	2082	Rumex acetosa	0	0	0	0	0	0	0	0	0	0	0	0	0	0	0	0	0	0	0	0	0	0	0	0	0	0	0	0	0	0	0	0	0	0	0	0	0	0	0	0	0	0	0	0	0	0	0
Otu0198	1366	Mercurialis perennis	0	0	0	0	0	0	0	0	708	0.843409	0	0	0	0	0	0	0	0	0	0	0	0	0	0	0	0	0	0	142.667	0.30308	0	0	0	0	0	0	0	0	0	0	0	0	0	0	0	0	0
Otu0200	2123	Parietaria officinalis	0	0	0	0	0	0	0	0	0	0	0	0	0	0	0	0	0	0	0	0	0	0	0	0	0	0	0	0	0	0	0	0	0	0	0	0	0	0	0	0	0	0	0	0	0	0	0
Otu0201	1826	Echium vulgare	0	0	0	0	0	0	0	0	0	0	0	0	0	0	0	0	0	0	0	0	0	0	0	0	0	0	0	0	0	0	0	0	0	0	0	0	0	0	0	0	0	0	0	0	0	0	0
Otu0202	1890	Corylus colurna/heterophylla	0	0	92.3333	0.0861	0	0	0	0	0	0	0	0	0	0	0	0	0	0	0	0	340	6.19308	0	0	0	0	0	0	0	0	0	0	0	0	0	0	0	0	0	0	662.333	0.795653	0	0	0	0	0
Otu0204	1990	Salix matsudana/babylonica	0	0	0	0	0	0	0	0	0	0	0	0	0	0	0	0	0	0	0	0	0	0	0	0	0	0	0	0	51	0.108344	0	0	0	0	0	0	0	0	0	0	0	0	0	0	0	0	0
Otu0205	1684	Amaranthus	0	0	0	0	0	0	0	0	0	0	0	0	0	0	0	0	0	0	0	0	0	0	0	0	0	0	0	0	0	0	0	0	0	0	0	0	0	0	0	0	0	0	0	0	0	0	0
Otu0208	1582	Thuja plicata	0	0	0	0	0	0	0	0	0	0	0	0	0	0	0	0	0	0	0	0	0	0	0	0	0	0	0	0	0	0	0	0	0	0	0	0	0	0	0	0	0	0	0	0	526.333	0.634631	0
Otu0209	2184	Potentilla reptans	0	0	0	0	0	0	0	0	0	0	0	0	0	0	0	0	0	0	0	0	0	0	0	0	0	0	0	0	0	0	0	0	0	0	0	0	0	0	0	0	0	0	0	0	0	0	0
Otu0211	1534	Achillea millefolium	0	0	0	0	0	0	0	0	0	0	0	0	0	0	0	0	0	0	0	0	0	0	0	0	0	0	0	0	0	0	0	0	0	0	0	0	121.667	0.200545	0	0	0	0	0	0	0	0	0
Otu0216	1315	Acer saccharinum	0	0	679.667	0.633783	0	0	0	0	0	0	0	0	0	0	0	0	0	0	0	0	0	0	0	0	0	0	0	0	0	0	0	0	0	0	0	0	0	0	0	0	0	0	0	0	0	0	0
Otu0221	1406	Populus simonii	0	0	0	0	0	0	0	0	0	0	0	0	0	0	0	0	0	0	0	0	0	0	0	0	0	0	0	0	0	0	0	0	0	0	0	0	0	0	0	0	0	0	0	0	0	0	0
Otu0225	1293	Symphytum officinale	0	0	0	0	0	0	0	0	0	0	0	0	0	0	0	0	0	0	0	0	0	0	0	0	0	0	0	0	0	0	0	0	0	0	0	0	0	0	0	0	0	0	0	0	0	0	0
Otu0230	1146	Tilia sect. Tilia	0	0	0	0	0	0	0	0	0	0	0	0	0	0	0	0	0	0	0	0	0	0	0	0	0	0	0	0	0	0	0	0	0	0	0	0	0	0	0	0	0	0	0	0	0	0	0
Otu0231	1366	Alnus	0	0	344	0.320777	0	0	0	0	0	0	0	0	0	0	0	0	0	0	0	0	0	0	0	0	0	0	0	0	0	0	0	0	0	0	0	0	0	0	0	0	726.333	0.872535	86.5	0.133971	34.6667	0.0417996	384
Otu0233	1127	Corynephorus canescens	0	0	0	0	0	0	0	0	0	0	0	0	0	0	0	0	0	0	0	0	0	0	0	0	0	0	0	0	0	0	0	0	0	0	0	0	0	0	0	0	0	0	0	0	0	0	0
Otu0240	897	Prunus laurocerasus	0	0	0	0	0	0	0	0	0	0	0	0	0	0	0	0	0	0	0	0	0	0	0	0	0	0	0	0	36	0.076478	0	0	0	0	0	0	0	0	0	0	0	0	0	0	0	0	0
Otu0241	2743	Jacobaea vulgaris	0	0	0	0	0	0	0	0	0	0	0	0	0	0	0	0	0	0	0	0	0	0	0	0	0	0	0	0	0	0	0	0	0	0	0	0	0	0	0	0	0	0	0	0	0	0	0
Otu0242	1122	Lotus pedunculatus	0	0	0	0	0	0	0	0	0	0	0	0	0	0	0	0	0	0	0	0	0	0	0	0	0	0	0	0	0	0	0	0	0	0	0	0	458.333	0.755478	0	0	0	0	0	0	0	0	0
Otu0244	1226	Poa trivialis	0	0	0	0	0	0	0	0	0	0	0	0	0	0	0	0	0	0	0	0	0	0	0	0	0	0	0	0	0	0	0	0	0	0	0	0	0	0	0	0	0	0	0	0	0	0	0
Otu0250	1078	Quercus petraea	0	0	0	0	0	0	0	0	0	0	0	0	0	0	0	0	0	0	0	0	0	0	0	0	0	0	0	0	45	0.0955976	0	0	0	0	0	0	0	0	0	0	0	0	0	0	0	0	0
Otu0251	917	Oenothera biennis/glazioviana	0	0	0	0	0	0	0	0	0	0	0	0	0	0	0	0	0	0	0	0	0	0	0	0	0	0	0	0	0	0	0	0	0	0	0	0	0	0	0	0	0	0	0	0	0	0	0
Otu0261	1133	Hippophae rhamnoides	0	0	0	0	0	0	0	0	0	0	0	0	0	0	0	0	0	0	0	0	0	0	0	0	0	0	0	0	0	0	0	0	0	0	0	0	0	0	0	0	0	0	0	0	0	0	0
Otu0263	986	Digitaria sanguinalis	0	0	0	0	0	0	0	0	0	0	0	0	0	0	0	0	0	0	0	0	0	0	0	0	0	0	0	0	0	0	0	0	0	0	0	0	0	0	0	0	0	0	0	0	0	0	0
Otu0273	1513	Elymus repens	0	0	0	0	0	0	0	0	0	0	0	0	0	0	0	0	0	0	0	0	0	0	0	0	0	0	0	0	0	0	0	0	0	0	0	0	0	0	0	0	0	0	0	0	0	0	0
Otu0280	1268	Molinia caerulea	0	0	0	0	0	0	0	0	0	0	0	0	0	0	0	0	0	0	0	0	0	0	0	0	0	0	0	0	0	0	0	0	0	0	0	0	0	0	0	0	0	0	0	0	0	0	0
Otu0284	1151	Laportea	0	0	0	0	0	0	0	0	0	0	0	0	0	0	0	0	0	0	0	0	0	0	0	0	0	0	0	0	0	0	0	0	0	0	0	0	0	0	0	0	0	0	0	0	0	0	0
Otu0297	879	Stellaria aquatica	0	0	0	0	0	0	0	0	0	0	0	0	0	0	0	0	0	0	0	0	0	0	0	0	0	0	0	0	0	0	0	0	0	0	0	0	0	0	0	0	0	0	0	0	0	0	0
Otu0298	714	Melilotus albus	0	0	0	0	0	0	0	0	0	0	0	0	0	0	0	0	0	0	0	0	0	0	0	0	0	0	0	0	0	0	0	0	0	0	0	0	0	0	0	0	0	0	0	0	0	0	0
Otu0303	771	Echium plantagineum	0	0	0	0	0	0	0	0	0	0	0	0	0	0	0	0	0	0	0	0	0	0	0	0	0	0	0	0	0	0	0	0	0	0	0	0	0	0	0	0	0	0	0	0	0	0	0
Otu0309	1169	Salix schwerinii/viminalis	0	0	0	0	0	0	0	0	0	0	0	0	0	0	0	0	0	0	0	0	0	0	0	0	0	0	0	0	30.3333	0.0644398	0	0	0	0	0	0	0	0	0	0	0	0	0	0	453.667	0.547013	0
Otu0310	722	Sycopsis sinensis	0	0	240	0.223798	0	0	0	0	0	0	0	0	0	0	0	0	0	0	0	0	0	0	0	0	0	0	0	0	0	0	0	0	0	0	0	0	0	0	0	0	0	0	0	0	0	0	0
Otu0313	673	Phedimus hybridus	0	0	0	0	0	0	0	0	0	0	0	0	0	0	0	0	0	0	0	0	0	0	0	0	0	0	0	0	0	0	0	0	0	0	0	0	0	0	0	0	0	0	0	0	0	0	0
Otu0319	1155	Diplotaxis tenuifolia	0	0	0	0	0	0	0	0	0	0	0	0	0	0	0	0	0	0	0	0	0	0	0	0	0	0	0	0	0	0	0	0	0	0	0	0	0	0	0	0	0	0	0	0	0	0	0
Otu0329	701	Torilis japonica	0	0	0	0	0	0	0	0	0	0	0	0	0	0	0	0	0	0	0	0	0	0	0	0	0	0	0	0	0	0	0	0	0	0	0	0	0	0	0	0	0	0	0	0	0	0	0
Otu0331	716	Mycelis muralis	0	0	0	0	0	0	0	0	0	0	0	0	0	0	0	0	0	0	0	0	0	0	0	0	0	0	0	0	0	0	0	0	0	0	0	0	0	0	0	0	0	0	0	0	0	0	0
Otu0335	670	Hypericum	0	0	0	0	0	0	0	0	0	0	0	0	0	0	0	0	0	0	0	0	0	0	0	0	0	0	0	0	0	0	0	0	0	0	0	0	0	0	0	0	0	0	0	0	0	0	0
Otu0339	794	Papaver rhoeas	0	0	0	0	0	0	0	0	0	0	0	0	0	0	0	0	0	0	0	0	0	0	0	0	0	0	0	0	0	0	0	0	0	0	0	0	0	0	0	0	0	0	0	0	0	0	0
Otu0347	725	Agrostis stolonifera	0	0	0	0	0	0	0	0	0	0	0	0	0	0	0	0	0	0	0	0	0	0	0	0	0	0	0	0	0	0	0	0	0	0	0	0	0	0	0	0	0	0	0	0	0	0	0
Otu0349	702	Alopecurus myosuroides	0	0	0	0	0	0	0	0	0	0	0	0	0	0	0	0	0	0	0	0	0	0	0	0	0	0	0	0	0	0	0	0	0	0	0	0	0	0	0	0	0	0	0	0	0	0	0
Otu0352	882	Sisymbrium officinale	0	0	0	0	0	0	0	0	0	0	0	0	0	0	0	0	0	0	0	0	0	0	0	0	0	0	0	0	0	0	0	0	0	0	0	0	0	0	0	0	0	0	0	0	0	0	0
Otu0357	542	Rumex sanguineus	0	0	0	0	0	0	0	0	0	0	0	0	0	0	0	0	0	0	0	0	0	0	0	0	0	0	0	0	0	0	0	0	0	0	0	0	0	0	0	0	0	0	0	0	0	0	0
Otu0374	485	Veronicastrum virginicum	0	0	0	0	0	0	0	0	0	0	0	0	0	0	0	0	0	0	0	0	0	0	0	0	0	0	0	0	0	0	0	0	0	0	0	0	0	0	0	0	0	0	0	0	0	0	0
Otu0378	522	Urtica	0	0	0	0	0	0	0	0	0	0	0	0	0	0	0	0	0	0	0	0	0	0	0	0	0	0	0	0	0	0	0	0	0	0	0	0	0	0	0	0	0	0	0	0	0	0	0
Otu0381	538	Alopecurus pratensis	0	0	0	0	0	0	0	0	0	0	0	0	0	0	0	0	0	0	0	0	0	0	0	0	0	0	0	0	0	0	0	0	0	0	0	0	0	0	0	0	0	0	0	0	0	0	0
Otu0383	461	Taraxacum officinale	0	0	0	0	0	0	0	0	0	0	0	0	0	0	0	0	0	0	0	0	0	0	0	0	0	0	0	0	0	0	0	0	0	0	0	0	0	0	0	0	0	0	0	0	0	0	0
Otu0389	529	Juniperus communis	0	0	0	0	0	0	0	0	0	0	0	0	0	0	0	0	0	0	0	0	0	0	0	0	0	0	0	0	174	0.369644	0	0	0	0	0	0	0	0	0	0	0	0	0	0	0	0	0
Otu0400	404	Cryptomeria japonica	0	0	162.667	0.151685	0	0	0	0	0	0	0	0	0	0	0	0	0	0	0	0	0	0	0	0	0	0	0	0	0	0	0	0	0	0	0	0	0	0	0	0	0	0	0	0	0	0	0
Otu0407	579	Cirsium arvense	0	0	0	0	0	0	0	0	0	0	0	0	0	0	0	0	0	0	0	0	0	0	0	0	0	0	0	0	0	0	0	0	0	0	0	0	0	0	0	0	0	0	0	0	0	0	0
Otu0423	557	Taxus x media/cuspidata	0	0	157	0.146401	0	0	0	0	0	0	0	0	0	0	0	0	0	0	0	0	415	7.5592	0	0	0	0	0	0	0	0	0	0	0	0	0	0	0	0	0	0	0	0	0	0	252.333	0.304253	92.6667
Otu0425	376	Solidago gigantea	0	0	0	0	0	0	0	0	0	0	0	0	0	0	0	0	0	0	0	0	0	0	0	0	0	0	0	0	0	0	0	0	0	0	0	0	0	0	0	0	0	0	0	0	0	0	0
Otu0426	461	Viburnum dilatatum	0	0	0	0	0	0	0	0	0	0	0	0	0	0	0	0	0	0	0	0	0	0	0	0	0	0	0	0	0	0	0	0	0	0	0	0	0	0	0	0	0	0	0	0	0	0	0
Otu0430	430	Lipandra polysperma	0	0	0	0	0	0	0	0	0	0	0	0	0	0	0	0	0	0	0	0	0	0	0	0	0	0	0	0	0	0	0	0	0	0	0	0	0	0	0	0	0	0	0	0	0	0	0
Otu0441	370	Robinia pseudoacacia	0	0	0	0	0	0	0	0	0	0	0	0	0	0	0	0	0	0	0	0	0	0	0	0	0	0	0	0	0	0	0	0	0	0	0	0	0	0	0	0	0	0	0	0	0	0	0
Otu0443	513	Trifolium repens	0	0	0	0	0	0	0	0	0	0	0	0	0	0	0	0	0	0	0	0	0	0	0	0	0	0	0	0	0	0	0	0	0	0	0	0	0	0	0	0	0	0	0	0	0	0	0
Otu0466	317	Solanum villosum	0	0	0	0	0	0	0	0	0	0	0	0	0	0	0	0	0	0	0	0	0	0	0	0	0	0	0	0	0	0	0	0	0	0	0	0	0	0	0	0	0	0	0	0	0	0	0
Otu0479	417	Triglochin maritima	0	0	0	0	0	0	0	0	0	0	0	0	0	0	0	0	0	0	0	0	0	0	0	0	0	0	0	0	0	0	0	0	0	0	0	0	0	0	0	0	0	0	0	0	0	0	0
Otu0487	470	Dactylis glomerata	0	0	0	0	0	0	0	0	0	0	0	0	0	0	0	0	0	0	0	0	0	0	0	0	0	0	0	0	0	0	0	0	0	0	0	0	0	0	0	0	0	0	0	0	0	0	0
Otu0493	358	Spergularia media	0	0	0	0	0	0	0	0	0	0	0	0	0	0	0	0	0	0	0	0	0	0	0	0	0	0	0	0	0	0	0	0	0	0	0	0	0	0	0	0	0	0	0	0	0	0	0
Otu0502	310	Petasites japonicus	0	0	0	0	0	0	0	0	0	0	0	0	0	0	0	0	0	0	0	0	0	0	0	0	0	0	0	0	0	0	0	0	0	0	0	0	0	0	0	0	0	0	0	0	0	0	0
Otu0506	275	Tussilago farfara	0	0	0	0	0	0	0	0	0	0	0	0	0	0	0	0	0	0	0	0	0	0	0	0	0	0	0	0	0	0	0	0	0	0	0	0	0	0	0	0	0	0	0	0	0	0	0
Otu0525	287	Phragmites australis	0	0	0	0	0	0	0	0	0	0	0	0	0	0	0	0	0	0	0	0	0	0	0	0	0	0	0	0	0	0	0	0	0	0	0	0	0	0	0	0	0	0	0	0	0	0	0
Otu0530	313	Lotus corniculatus/glaber	0	0	0	0	0	0	0	0	0	0	0	0	0	0	0	0	0	0	0	0	0	0	0	0	0	0	0	0	0	0	0	0	0	0	0	0	0	0	0	0	0	0	0	0	0	0	0
Otu0534	222	Juniperus chinensis var. sargentii	0	0	0	0	223	5.60865	0	0	0	0	0	0	0	0	0	0	0	0	0	0	0	0	0	0	0	0	0	0	0	0	0	0	0	0	0	0	0	0	0	0	0	0	0	0	0	0	0
Otu0537	297	Solidago juncea	0	0	0	0	0	0	0	0	0	0	0	0	0	0	0	0	0	0	0	0	0	0	0	0	0	0	0	0	0	0	0	0	0	0	0	0	0	0	0	0	0	0	0	0	0	0	0
Otu0540	444	Salix triandra	0	0	0	0	0	0	0	0	0	0	0	0	0	0	0	0	0	0	0	0	0	0	0	0	0	0	0	0	0	0	0	0	0	0	0	0	0	0	0	0	0	0	0	0	0	0	0
Otu0548	213	Populus balsamifera/trichocarpa	0	0	0	0	0	0	0	0	0	0	0	0	0	0	0	0	0	0	0	0	0	0	0	0	0	0	0	0	95.3333	0.202525	0	0	0	0	0	0	0	0	0	0	0	0	0	0	0	0	0
Otu0558	348	Sanguisorba officinalis	0	0	0	0	0	0	0	0	0	0	0	0	0	0	0	0	0	0	0	0	0	0	0	0	0	0	0	0	0	0	0	0	0	0	0	0	0	0	0	0	0	0	0	0	0	0	0
Otu0566	221	Laportea	0	0	0	0	0	0	0	0	0	0	0	0	0	0	0	0	0	0	0	0	0	0	0	0	0	0	0	0	0	0	0	0	0	0	0	0	0	0	0	0	0	0	0	0	0	0	0
Otu0569	199	Linaria vulgaris	0	0	0	0	0	0	0	0	0	0	0	0	0	0	0	0	0	0	0	0	0	0	0	0	0	0	0	0	0	0	0	0	0	0	0	0	0	0	0	0	0	0	0	0	0	0	0
Otu0572	217	Acer negundo	0	0	0	0	0	0	0	0	0	0	0	0	0	0	0	0	0	0	0	0	0	0	0	0	0	0	0	0	196.667	0.417797	0	0	0	0	0	0	0	0	0	0	0	0	0	0	0	0	0
Otu0594	250	Verbascum macrocarpum	0	0	0	0	0	0	0	0	0	0	0	0	0	0	0	0	0	0	0	0	0	0	0	0	0	0	0	0	0	0	0	0	0	0	0	0	0	0	0	0	0	0	0	0	0	0	0
Otu0600	463	Philadelphus pekinensis	0	0	0	0	0	0	0	0	0	0	0	0	0	0	0	0	0	0	0	0	0	0	0	0	0	0	0	0	0	0	0	0	0	0	0	0	0	0	0	0	0	0	0	0	0	0	0
Otu0612	129	Juniperus sabina	0	0	0	0	128	3.21932	0	0	0	0	0	0	0	0	0	0	0	0	0	0	0	0	0	0	0	0	0	0	0	0	0	0	0	0	0	0	0	0	0	0	0	0	0	0	0	0	0
Otu0614	274	Nepeta mussinii	0	0	0	0	0	0	0	0	0	0	0	0	0	0	0	0	0	0	0	0	0	0	0	0	0	0	0	0	0	0	0	0	0	0	0	0	0	0	0	0	0	0	0	0	0	0	0
Otu0620	275	Eryngium campestre	0	0	0	0	0	0	0	0	0	0	0	0	0	0	0	0	0	0	0	0	0	0	0	0	0	0	0	0	0	0	0	0	0	0	0	0	0	0	0	0	0	0	0	0	0	0	0
Otu0655	174	Agostis capillaris/gigantea	0	0	0	0	0	0	0	0	0	0	0	0	0	0	0	0	0	0	0	0	0	0	0	0	0	0	0	0	0	0	0	0	0	0	0	0	0	0	0	0	0	0	0	0	0	0	0
Otu0660	174	Epilobium hirsutum	0	0	0	0	0	0	0	0	0	0	0	0	0	0	0	0	0	0	0	0	0	0	0	0	0	0	0	0	0	0	0	0	0	0	0	0	0	0	0	0	0	0	0	0	0	0	0
Otu0708	146	Sagina procumbens	0	0	0	0	0	0	0	0	0	0	0	0	0	0	0	0	0	0	0	0	0	0	0	0	0	0	0	0	0	0	0	0	0	0	0	0	0	0	0	0	0	0	0	0	0	0	0
Otu0731	242	Bromus hordeaceus	0	0	0	0	0	0	0	0	0	0	0	0	0	0	0	0	0	0	0	0	0	0	0	0	0	0	0	0	0	0	0	0	0	0	0	0	0	0	0	0	0	0	0	0	0	0	0
Otu0776	117	Solanum nigrum	0	0	0	0	0	0	0	0	0	0	0	0	0	0	0	0	0	0	0	0	0	0	0	0	0	0	0	0	0	0	0	0	0	0	0	0	0	0	0	0	0	0	0	0	0	0	0
Otu0782	173	Buddleja officinalis	0	0	0	0	0	0	0	0	0	0	0	0	0	0	0	0	0	0	0	0	0	0	0	0	0	0	0	0	0	0	0	0	0	0	0	0	0	0	0	0	0	0	0	0	0	0	0
Otu0784	199	Rubus bifrons	0	0	0	0	0	0	0	0	0	0	0	0	0	0	0	0	0	0	0	0	0	0	0	0	0	0	0	0	0	0	0	0	0	0	0	0	0	0	0	0	0	0	0	0	0	0	0
Otu0810	103	Calamagrostis varia	0	0	0	0	0	0	0	0	0	0	0	0	0	0	0	0	0	0	0	0	0	0	0	0	0	0	0	0	0	0	0	0	0	0	0	0	0	0	0	0	0	0	0	0	0	0	0
Otu0820	325	Rubus sect. Rubus	0	0	0	0	0	0	0	0	0	0	0	0	0	0	0	0	0	0	0	0	0	0	0	0	0	0	0	0	0	0	0	0	0	0	0	0	0	0	0	0	0	0	0	0	0	0	0
Otu0848	92	Bellis perennis	0	0	0	0	0	0	0	0	0	0	0	0	0	0	0	0	0	0	0	0	0	0	0	0	0	0	0	0	0	0	0	0	0	0	0	0	0	0	0	0	0	0	0	0	0	0	0
Otu0852	84	Solanum americanum	0	0	0	0	0	0	0	0	0	0	0	0	0	0	0	0	0	0	0	0	0	0	0	0	0	0	0	0	27	0.0573585	0	0	0	0	0	0	0	0	0	0	0	0	0	0	0	0	0
Otu0853	135	Avena strigosa	0	0	0	0	0	0	0	0	0	0	0	0	0	0	0	0	0	0	0	0	0	0	0	0	0	0	0	0	0	0	0	0	0	0	0	0	0	0	0	0	0	0	0	0	0	0	0
Otu0855	119	Cirsium vulgare	0	0	0	0	0	0	0	0	0	0	0	0	0	0	0	0	0	0	0	0	0	0	0	0	0	0	0	0	0	0	0	0	0	0	0	0	0	0	0	0	0	0	0	0	0	0	0
Otu0860	122	Triticum monococcum	0	0	0	0	0	0	0	0	0	0	0	0	0	0	0	0	0	0	0	0	0	0	0	0	0	0	0	0	0	0	0	0	0	0	0	0	0	0	0	0	0	0	0	0	0	0	0
Otu0934	173	Potentilla anserina	0	0	0	0	0	0	0	0	0	0	0	0	0	0	0	0	0	0	0	0	0	0	0	0	0	0	0	0	0	0	0	0	0	0	0	0	0	0	0	0	0	0	0	0	0	0	0
Otu0992	116	Viburnum	0	0	0	0	0	0	0	0	0	0	0	0	0	0	0	0	0	0	0	0	0	0	0	0	0	0	0	0	0	0	0	0	0	0	0	0	0	0	0	0	0	0	0	0	0	0	0
Otu1013	58	Cerastium fontanum	0	0	0	0	0	0	0	0	0	0	0	0	0	0	0	0	0	0	0	0	0	0	0	0	0	0	0	0	0	0	0	0	0	0	0	0	0	0	0	0	0	0	0	0	0	0	0
Otu1014	118	Dryopteris nigrosquamosa	0	0	0	0	0	0	0	0	0	0	0	0	0	0	0	0	0	0	0	0	0	0	0	0	0	0	0	0	0	0	0	0	0	0	0	0	0	0	0	0	0	0	0	0	0	0	0
Otu1021	83	Oxybasis glauca	0	0	0	0	0	0	0	0	0	0	0	0	0	0	0	0	0	0	0	0	0	0	0	0	0	0	0	0	0	0	0	0	0	0	0	0	0	0	0	0	0	0	0	0	0	0	0
Otu1042	196	Dryopteris intermedia	0	0	0	0	0	0	0	0	0	0	0	0	0	0	0	0	0	0	0	0	0	0	0	0	0	0	0	0	0	0	0	0	0	0	0	0	0	0	0	0	0	0	0	0	0	0	0
Otu1075	1314	Corylus	0	0	228	0.212608	0	0	0	0	0	0	0	0	0	0	0	0	0	0	0	0	0	0	0	0	0	0	0	0	0	0	0	0	0	0	0	0	0	0	0	0	90.3333	0.108516	51	0.0789889	42.3333	0.0510438	20
Otu1086	44	Prunus sect. Laurocerasus	0	0	0	0	0	0	0	0	0	0	0	0	0	0	0	0	0	0	0	0	0	0	0	0	0	0	0	0	25.6667	0.054526	0	0	0	0	0	0	0	0	0	0	0	0	0	0	0	0	0
Otu1152	40	Quercus sect. Lobatae	0	0	0	0	0	0	0	0	0	0	1366.33	3.217	0	0	0	0	0	0	0	0	0	0	0	0	0	0	0	0	0	0	0	0	0	0	0	0	0	0	0	0	0	0	0	0	0	0	0
Otu1166	50	Prunus serotina	0	0	0	0	0	0	0	0	0	0	0	0	0	0	0	0	0	0	0	0	0	0	0	0	0	0	0	0	0	0	0	0	0	0	0	0	0	0	0	0	0	0	0	0	0	0	0
Otu1169	65	Amelanchier	0	0	0	0	0	0	0	0	0	0	0	0	0	0	0	0	0	0	0	0	0	0	0	0	0	0	0	0	35.3333	0.0750618	0	0	0	0	0	0	0	0	0	0	0	0	0	0	0	0	0
Otu1175	48	Solanum dulcamara	0	0	0	0	0	0	0	0	0	0	0	0	0	0	0	0	0	0	0	0	0	0	0	0	0	0	0	0	0	0	0	0	0	0	0	0	0	0	0	0	0	0	0	0	0	0	0
Otu1214	388	Fraxinus	0	0	26	+	0	0	0	0	34	0.0405027	0	0	0	0	0	0	0	0	0	0	0	0	0	0	0	0	0	0	84.3333	0.179157	0	0	0	0	0	0	0	0	0	0	0	0	0	0	0	0	0
Otu1239	63	Glyceria fluitans	0	0	0	0	0	0	0	0	0	0	0	0	0	0	0	0	0	0	0	0	0	0	0	0	0	0	0	0	0	0	0	0	0	0	0	0	0	0	0	0	0	0	0	0	0	0	0
Otu1282	60	Artemisia absinthium	0	0	0	0	0	0	0	0	0	0	0	0	0	0	0	0	0	0	0	0	0	0	0	0	0	0	0	0	0	0	0	0	0	0	0	0	0	0	0	0	0	0	0	0	0	0	0
[truncated: 69 more columns]
